# Supplementary material for: Temperature variability and other climatic attributes linked to genomic features in the lichen-forming fungal genus Umbilicaria
Source: BMC Biol. 2025 Oct 2;23:293. doi: 10.1186/s12915-025-02373-x (PMC12492740; doi:10.1186/s12915-025-02373-x)
Supplement: Supplementary file 1 — Additional file 1: Table S1-S27. Table S1 – Sample details. Table S2 – Gene products in significantly changed gene families. Table S3 – GO enrichment. Table S4 – Number of genes under selection. Table S5-S10 GO enrichment. Table S11 – Unique GO terms under selection. Table S12 – Shared GO terms among zones. Table S13 – PCA loading values. Table S14 – Contributions of BIOCLIM variables to PCs. Table S15 – Correlation between genomic features and BIOCLIM variables. Table S16 – GO terms. Table S17 – InterPro families. Table S18 – COG. Table S19 – CAZymes. Table S20-S25 – InterPro families. Table S26 – InterPro families. Table S27 – Genes under strong codon bias. Table S28 – Pagel’s λ. [file 12915_2025_2373_MOESM1_ESM.xlsx]

## Sheet: cover
Additional File 1: Supplementary Tables
Temperature variability and other climatic attributes linked to genomic features in the lichen-forming fungal genus Umbilicaria
Running title: Climate affects Umbilicaria genomes
Edgar L.Y. Wong1-2, Anjuli Calchera1-2, Jürgen Otte1, Imke Schmitt1-2
1 Senckenberg Biodiversity and Climate Research Centre, Frankfurt am Main, Germany
2 Goethe University Frankfurt, Institute of Ecology, Evolution and Diversity, Frankfurt am Main, Germany
Correspondence: edgar.wong@senckenberg.de

## Sheet: S1
Table S1. Sampling and sequencing details. All DNA and RNA sequences are available under the BioProject PRJNA1255408, except RNA sequences from the two U. pustulata samples which are available under the BioProject PRJEB72275.
Species	Sample ID	Climate zone	Sampling country	Collection year	Latitude	Longitude	Elevation (masl)	PacBio seq. mode	PacBio kinetics info.	No. scaffolds	Assembly size (b)	N50 (b)	GC%	No. annotated genes	Complete BUSCO%	First publication	Assembly remarks	BioSample (lichen metagenome)	BioSample (mycobiont)	SRA accession	Genome accession
DNA sequences (for genome assemblies) (PacBio)
U. crustulosa	TBG2884	Mediterranean	France	2018	41.6818	9.14851	553	CCS	yes	44	43072680	1702382	45.74	9349	99.3	this study	Newly assembled	SAMN48142972	SAMN48289772	SRR33313109	JBNORA000000000
	TBG2888	Cold temperate	France	2019	42.40637	8.93923	1250	CCS	no	51	31068728	1413430	50.4	10136	85	this study	Newly assembled	SAMN48142974	SAMN48289774	SRR33313088	JBNORC000000000
	TBG2886	Alpine	France	2019	42.37771	8.93540	2450	CCS	yes	35	37667893	1786890	48.64	9243	88.1	this study	Newly assembled	SAMN48142973	SAMN48289773	SRR33313108	JBNORB000000000
U. deusta	TBG2334	Cold temperate	France	2019	42.07131	9.15825	1360	CCS	yes	29	37282655	1669916	47.21	10155	95.4	Singh et al., 2022	Re-filtered	SAMN48142975	SAMN48289775	SRR33313076	JBNORD000000000
	TBG2335	Alpine	France	2019	42.05970	9.13386	2350	CCS	yes	29	37247972	1852871	47.39	10275	96.9	Singh et al., 2022	Re-filtered	SAMN48142976	SAMN48289776	SRR33313082	JBNORE000000000
U. freyi	TBG2329	Mediterranean	France	2018	42.45872	9.08313	425	CCS	yes	73	45334257	2899393	45.96	9552	95.4	Singh et al., 2022	Re-filtered	SAMN48142977	SAMN48289777	SRR33313083	JBNORF000000000
	TBG2330	Cold temperate	France	2019	42.40637	8.93923	1250	CCS	yes	28	39978780	1680905	45.53	8997	88.1	Singh et al., 2022	Re-filtered	SAMN48142978	SAMN48289778	SRR33313084	JBNORG000000000
U. grisea	TBG2336	Mediterranean	France	2018	42.45872	9.08313	425	CCS	yes	31	41649761	1752483	44.91	9492	99.2	Singh et al., 2022	Re-filtered	SAMN48142979	SAMN48289779	SRR33313085	JBNORH000000000
	TBG2880	Cold temperate	France	2021	48.37638	2.52333	80	CCS	no	52	41751568	1630368	45.04	9510	99.5	this study	Newly assembled	SAMN48142980	SAMN48289780	SRR33313086	JBNORI000000000
U. hispanica	TBG2322	Cold temperate	Spain	2018	40.22384	-5.23869	1504	CCS	yes	71	43348396	2536159	51.8	11262	98.7	Singh et al., 2022	Re-filtered	SAMN48142981	SAMN48289781	SRR33313087	JBNORJ000000000
	TBG2337	Alpine	Spain	2018	40.24949	-5.25464	2154	CCS	yes	31	41298400	6123200	51.71	9850	98.8	Singh et al., 2022	Re-filtered	SAMN48142982	SAMN48289782	SRR33313107	JBNORK000000000
U. nylanderiana	TBG2891	Cold temperate	France	2019	42.23525	9.15602	1359	CCS	no	22	29600532	1414182	49	7965	99.4	this study	Newly assembled	SAMN48142987	SAMN48289787	SRR33313102	JBNORP000000000
	TBG2890	Alpine	France	2019	42.06586	9.13287	2350	CCS	no	23	30688832	1802262	48.38	8369	99.4	this study	Newly assembled	SAMN48142986	SAMN48289786	SRR33313103	JBNORO000000000
U. phaea	TBG1111	Mediterranean	US	2016	38.08391	-120.48407	631	CLR	yes	40	35626823	1245467	45.54	9236	97.6	Singh et al., 2022	Re-filtered	SAMN17491176	SAMN48289788	SRR13514087	JBNORQ000000000
	TBG1112	Cold temperate	US	2016	38.39796	-120.16633	2036	CLR	yes	26	34856087	1567018	45.62	8995	99.5	Singh et al., 2022	Re-filtered	SAMN17491177	SAMN48289789	SRR13514086	JBNORR000000000
U. polyphylla	TBG2892	Mediterranean	France	2019	42.46726	9.11049	330	CCS	yes	82	34566716	1541137	49.06	8915	99.5	this study	Newly assembled	SAMN48142991	SAMN48289791	SRR33313098	JBNORT000000000
	TBG2894	Cold temperate	France	2019	42.40637	8.93923	1250	CCS	yes	34	31928188	1433759	49.86	8998	99.5	this study	Newly assembled	SAMN48142993	SAMN48289793	SRR33313090	JBNORV000000000
	TBG2889	Cold temperate	France	2019	42.07806	9.14707	1688	CCS	no	67	30742848	1203330	50.47	8932	99.4	this study	Newly assembled	SAMN48142990	SAMN48289790	SRR33313099	JBNORS000000000
	TBG2893	Alpine	France	2019	42.05970	9.13386	2350	CCS	no	26	32140527	1553477	49.17	8803	99.3	this study	Newly assembled	SAMN48142992	SAMN48289792	SRR33313089	JBNORU000000000
U. pustulata	TBG2333	Mediterranean	Spain	2018	40.20266	-5.23252	659	CCS	yes	27	37648814	2620629	51.54	12839	99	Singh et al., 2022	Re-filtered	SAMN48142994	SAMN48289794	SRR33313091	JBNORW000000000
	TBG2345	Cold temperate	Spain	2018	40.22384	-5.23869	1504	CCS	yes	23	35571299	2364512	51.4	11847	98.7	Singh et al., 2022	Re-filtered	SAMN48142995	SAMN48289795	SRR33313092	JBNORX000000000
U. spodochroa	TBG2434	Mediterranean	Spain	2018	40.20266	-5.23252	659	CCS	yes	69	37244889	1501627	51.1	9207	99.3	Singh et al., 2022	Re-assembled	SAMN48142997	SAMN48289797	SRR33313094	JBNORZ000000000
	TBG2435	Mediterranean	Spain	2018	40.20266	-5.23252	659	CCS	yes	73	35178288	1235255	51.22	8263	94.7	Singh et al., 2022	Re-assembled	SAMN48142998	SAMN48289798	SRR33313095	JBNOSA000000000
	TBG2325	Cold temperate	Spain	2018	40.22384	-5.23869	1504	CCS	yes	268	41306412	686552	50.94	9061	99.1	this study	Newly assembled	SAMN48142996	SAMN48289796	SRR33313093	JBNORY000000000
U. subpolyphylla	TBG2323	Mediterranean	France	2019	42.46726	9.11049	330	CCS	yes	87	41123034	1503734	49.19	12485	99.5	Singh et al., 2022	Re-assembled	SAMN48142983	SAMN48289783	SRR33313106	JBNORL000000000
	TBG2885	Mediterranean	France	2019	42.44621	9.02478	700	CCS	no	31	34843352	1643602	49.43	9995	99.3	this study	Newly assembled	SAMN48142985	SAMN48289785	SRR33313104	JBNORN000000000
	TBG2324	Cold temperate	France	2019	42.23525	9.15602	1350	CCS	yes	30	31428507	1514392	50	10018	99.3	Singh et al., 2022	Re-filtered	SAMN48142984	SAMN48289784	SRR33313105	JBNORM000000000
RNA sequences (to aid in genome annotation) (Illumina)
U. crustulosa	6005		France	2019	42.40649	8.93792	1250											SAMN48142999		SRR33313096
	6012		France	2019	42.40649	8.93792	1250											SAMN48143000		SRR33313097
U. deusta	6009		France	2019	42.40649	8.93792	1250											SAMN48143001		SRR33313075
U. freyi	6202		France	2019	42.42614	8.96701	980											SAMN48143002		SRR33313077
U. grisea	210022		France	2021	48.37638	2.52333	80											SAMN48143003		SRR33313078
U. phaea	TBG2663		US	2016	38.39796	-120.16633	2036											SAMN48143005		SRR33313080
	TBG2664		US	2016	38.08391	-120.48407	631											SAMN48143006		SRR33313081
U. pustulata	R17		Italy	2022	40.8568	9.16858	1202											SAMEA115171027		ERR13033436
	R20		Italy	2022	40.7573	9.07831	163											SAMEA115171030		ERR13033439
U. subpolyphylla	6203		France	2019	42.42614	8.96701	980											SAMN48143004		SRR33313079

## Sheet: S2
Table S2. Unique gene products involved in the 703 gene families that underwent significant changes in the phylogeny presented.
Gene ID	Gene product
aat2_1	Aspartate aminotransferase, cytoplasmic
aat2_2	Aspartate aminotransferase, cytoplasmic
aat2_4	Aspartate aminotransferase, cytoplasmic
ABCC1	Multidrug resistance-associated protein 1
ACH1	acetyl-CoA hydrolase
ACH1	acetyl-CoA hydrolase, variant 2
ACH1	acetyl-CoA hydrolase, variant 3
ACH1	acetyl-CoA hydrolase, variant 4
ACH1_1	acetyl-CoA hydrolase
ACH1_2	acetyl-CoA hydrolase
ADI1_1	1,2-dihydroxy-3-keto-5-methylthiopentene dioxygenase
ADI1_2	1,2-dihydroxy-3-keto-5-methylthiopentene dioxygenase
ADI1_3	1,2-dihydroxy-3-keto-5-methylthiopentene dioxygenase
ADI1_3	1,2-dihydroxy-3-keto-5-methylthiopentene dioxygenase, variant 2
ADI1_4	1,2-dihydroxy-3-keto-5-methylthiopentene dioxygenase
ADI1_5	1,2-dihydroxy-3-keto-5-methylthiopentene dioxygenase
ALDH3B1	Aldehyde dehydrogenase 3 member B1
ALDH3B2	Aldehyde dehydrogenase
ALG8	glycosyl transferase
ALG8	glycosyl transferase, variant 2
ALG8	glycosyl transferase, variant 3
ALG8_1	glycosyl transferase
ALG8_2	glycosyl transferase
ALG9	mannosyltransferase
ALG9	mannosyltransferase, variant 2
ALG9	mannosyltransferase, variant 3
ALG9_1	mannosyltransferase
ALG9_2	mannosyltransferase
ANKRD17	Ankyrin repeat domain-containing protein 17
ANKRD61	Ankyrin repeat domain-containing protein 61
ANKS6	Ankyrin repeat and SAM domain-containing protein 6
AOD1	Alternative oxidase, mitochondrial
AOX1	Alternative oxidase, mitochondrial precursor
AOX1	Alternative oxidase, mitochondrial precursor, variant 2
AOX1_1	Alternative oxidase, mitochondrial precursor
AOX1_2	Alternative oxidase, mitochondrial precursor
ARG1	argininosuccinate synthetase
ARG1	argininosuccinate synthetase, variant 2
ARG1_1	argininosuccinate synthetase
ARG1_2	argininosuccinate synthetase
ARG1_3	argininosuccinate synthetase
ARG1_4	argininosuccinate synthetase
ARO1	3-dehydroquinate dehydratase (3-dehydroquinase)
ARO1	3-dehydroquinate dehydratase (3-dehydroquinase), variant 2
ARO1_1	3-dehydroquinate dehydratase (3-dehydroquinase)
ARO1_2	3-dehydroquinate dehydratase (3-dehydroquinase)
ARO1_3	3-dehydroquinate dehydratase (3-dehydroquinase)
ASB3	Ankyrin repeat and SOCS box protein 3
ASB6	Ankyrin repeat and SOCS box protein 6
ASN1	asparagine synthetase
ASN1	asparagine synthetase, variant 2
ASN1	asparagine synthetase, variant 3
ASN1	asparagine synthetase, variant 4
ASN1	asparagine synthetase, variant 5
ASN1_1	asparagine synthetase
ASN1_2	asparagine synthetase
ASN1_3	asparagine synthetase
ATG22	Autophagy protein 22
ATG22	Autophagy protein 22, variant 3
ATG22	Autophagy protein 22, variant 2
ATG22_1	Autophagy protein 22
ATG22_1	Autophagy protein 22, variant 2
ATG7	Autophagy protein 7
ATG7	Autophagy protein 7, variant 2
ATG7	Autophagy protein 7, variant 4
ATG7	Autophagy protein 7, variant 5
ATG7	Autophagy protein 7, variant 3
ATG7_1	Autophagy protein 7
ATG7_2	Autophagy protein 7
ATG7_2	Autophagy protein 7, variant 2
ATM1	Iron-sulfur clusters transporter atm1, mitochondrial, variant 2
ATM1	Iron-sulfur clusters transporter atm1, mitochondrial
ATM1	Iron-sulfur clusters transporter atm1, mitochondrial, variant 3
ATM1_1	Iron-sulfur clusters transporter atm1, mitochondrial
ATM1_2	Iron-sulfur clusters transporter atm1, mitochondrial
BET2	Rab geranylgeranyltransferase
BET2	Rab geranylgeranyltransferase, variant 2
BET2	Rab geranylgeranyltransferase, variant 4
BET2	Rab geranylgeranyltransferase, variant 3
BGL1	beta-glucosidase
BMS1_3	Glycoside hydrolase 2 (Mannanase, beta-galactosidase)
BNA3	arylformamidase
BNA3	arylformamidase, variant 2
BNA3_1	arylformamidase
BNA3_1	arylformamidase, variant 2
BNA3_2	arylformamidase
BNA3_3	arylformamidase
BNA3_3	arylformamidase, variant 2
BNA3_4	arylformamidase
BUD16	Putative pyridoxal kinase
BUD16	Putative pyridoxal kinase, variant 3
BUD16	Putative pyridoxal kinase, variant 2
BUD16	Putative pyridoxal kinase, variant 4
BUD5	Ras guanine nucleotide exchange factor bud5
BUD5	Ras guanine nucleotide exchange factor bud5, variant 2
BUD5_1	Ras guanine nucleotide exchange factor bud5, variant 2
BUD5_1	Ras guanine nucleotide exchange factor bud5
BUD5_2	Ras guanine nucleotide exchange factor bud5
BUD5_3	Ras guanine nucleotide exchange factor bud5
CAR1	Arginase, catabolizes arginine to ornithine and urea
CCDC25	Coiled-coil domain-containing protein 25
CCT3	T-complex protein 1 subunit gamma
CCT3	T-complex protein 1 subunit gamma, variant 2
CCT3	T-complex protein 1 subunit gamma, variant 3
CCT3_1	T-complex protein 1 subunit gamma
CCT3_1	T-complex protein 1 subunit gamma, variant 2
CCT3_1	T-complex protein 1 subunit gamma, variant 3
CCT3_10	T-complex protein 1 subunit gamma
CCT3_11	T-complex protein 1 subunit gamma
CCT3_13	T-complex protein 1 subunit gamma
CCT3_2	T-complex protein 1 subunit gamma
CCT3_3	T-complex protein 1 subunit gamma
CCT3_4	T-complex protein 1 subunit gamma
CCT3_5	T-complex protein 1 subunit gamma
CCT3_6	T-complex protein 1 subunit gamma
CCT3_7	T-complex protein 1 subunit gamma
CCT3_8	T-complex protein 1 subunit gamma
CCT3_9	T-complex protein 1 subunit gamma
CCT5	T-complex protein 1 subunit epsilon, variant 3
CCT5	T-complex protein 1 subunit epsilon, variant 2
CCT5	T-complex protein 1 subunit epsilon
CCT5	T-complex protein 1 subunit epsilon, variant 4
CCT5_1	T-complex protein 1 subunit epsilon
CCT5_2	T-complex protein 1 subunit epsilon
CCT6	T-complex protein 1 subunit zeta
CCT6	T-complex protein 1 subunit zeta, variant 2
CCT6_1	T-complex protein 1 subunit zeta
CCT6_1	T-complex protein 1 subunit zeta, variant 2
CCT6_1	T-complex protein 1 subunit zeta, variant 3
CCT6_2	T-complex protein 1 subunit zeta
CCT6_3	T-complex protein 1 subunit zeta
CCT6_4	T-complex protein 1 subunit zeta
cdc1	DNA polymerase delta small subunit Cdc1
cdc1	DNA polymerase delta small subunit Cdc1, variant 2
cdc1	DNA polymerase delta small subunit Cdc1, variant 3
cdc1	DNA polymerase delta small subunit Cdc1, variant 4
cdc1_1	DNA polymerase delta small subunit Cdc1, variant 3
cdc1_1	DNA polymerase delta small subunit Cdc1, variant 2
cdc1_1	DNA polymerase delta small subunit Cdc1
cdc1_1	DNA polymerase delta small subunit Cdc1, variant 4
cdc1_2	DNA polymerase delta small subunit Cdc1
cdc1_3	DNA polymerase delta small subunit Cdc1
cdc1_5	DNA polymerase delta small subunit Cdc1
CDC36	transcriptional regulator
CDC36	transcriptional regulator, variant 2
CDC36	transcriptional regulator, variant 3
CDC36_1	transcriptional regulator
CDC36_1	transcriptional regulator, variant 2
CDC36_2	transcriptional regulator
CDC36_2	transcriptional regulator, variant 2
CDC36_4	transcriptional regulator
CDC5_1	Cell cycle serine/threonine-protein kinase cdc5/MSD2
CHK1	Chk1 protein kinase
CHK1	Chk1 protein kinase, variant 3
CHK1	Chk1 protein kinase, variant 2
CHK1_1	Chk1 protein kinase
CHK1_2	Chk1 protein kinase
CHS2_2	Chitin synthase, class 2
CIPK21	CBL-interacting serine/threonine-protein kinase 21
CRH1	transglycosylase
CRH1	transglycosylase, variant 2
CRH1	transglycosylase, variant 3
CRH1_1	transglycosylase
CSE1	importin-alpha export receptor
CSE1	importin-alpha export receptor, variant 2
CSE1	importin-alpha export receptor, variant 3
CSE1_1	importin-alpha export receptor
CSE1_1	importin-alpha export receptor, variant 2
CSE1_2	importin-alpha export receptor
CSH1_1	CSG1/SUR1-like protein
CSH1_2	CSG1/SUR1-like protein
CSH1_3	CSG1/SUR1-like protein
CSK1	mitogen-activated protein kinase
CSK1	mitogen-activated protein kinase, variant 2
CSK1	mitogen-activated protein kinase, variant 3
CSK1	mitogen-activated protein kinase, variant 6
CSK1	mitogen-activated protein kinase, variant 5
CSK1	mitogen-activated protein kinase, variant 4
CTK2	RNA polymerase II C-terminal domain kinase beta subunit
CTK2	RNA polymerase II C-terminal domain kinase beta subunit, variant 2
CTK2	RNA polymerase II C-terminal domain kinase beta subunit, variant 3
CTK2_1	RNA polymerase II C-terminal domain kinase beta subunit
CTK2_2	RNA polymerase II C-terminal domain kinase beta subunit
CWH43	Protein cwh43
CWH43	Protein cwh43, variant 2
CWH43	Protein cwh43, variant 4
CWH43	Protein cwh43, variant 3
CWH43_1	Protein cwh43
CWH43_1	Protein cwh43, variant 2
CWH43_2	Protein cwh43, variant 2
CWH43_2	Protein cwh43
DAO1_2	D-amino acid oxidase
DBP2	ATP-dependent RNA helicase dbp2, variant 3
DBP2	ATP-dependent RNA helicase dbp2
DBP2	ATP-dependent RNA helicase dbp2, variant 2
DBP2_1	ATP-dependent RNA helicase dbp2
DBP2_2	ATP-dependent RNA helicase dbp2
DCD1	Deoxycytidine monophosphate (dCMP) deaminase
DCD1	Deoxycytidine monophosphate (dCMP) deaminase, variant 2
DCD1	Deoxycytidine monophosphate (dCMP) deaminase, variant 3
DCD1_1	Deoxycytidine monophosphate (dCMP) deaminase
DCD1_2	Deoxycytidine monophosphate (dCMP) deaminase
DCN1	Scaffold-type E3 ligase
DCN1	Scaffold-type E3 ligase, variant 2
DCN1_1	Scaffold-type E3 ligase
DCN1_2	Scaffold-type E3 ligase
DEP5	Reducing polyketide synthase dep5
DHC2	dynein heavy chain
dkf-1	positive regulation of MDA-5 signaling pathway
DLD2	D-lactate ferricytochrome c oxidoreductase, variant 2
DLD2	D-lactate ferricytochrome c oxidoreductase
DLD2	D-lactate ferricytochrome c oxidoreductase, variant 3
DLD2_2	D-lactate ferricytochrome c oxidoreductase
DML1	mtDNA inheritance, partitioning of the mitochondrial organelle
DML1_1	mtDNA inheritance, partitioning of the mitochondrial organelle
DML1_1	mtDNA inheritance, partitioning of the mitochondrial organelle, variant 2
DML1_2	mtDNA inheritance, partitioning of the mitochondrial organelle
DML1_3	mtDNA inheritance, partitioning of the mitochondrial organelle
DML1_4	mtDNA inheritance, partitioning of the mitochondrial organelle
DMXL2	DmX-like protein 2
DNAJC10	DnaJ sub C member 10
DPH5	diphthine synthase, variant 3
DPH5	diphthine synthase
DPH5	diphthine synthase, variant 2
DPH5_1	diphthine synthase
DPH5_1	diphthine synthase, variant 2
DTD1	D-tyrosyl-tRNA(Tyr) deacylase
DTD1	D-tyrosyl-tRNA(Tyr) deacylase, variant 2
DTD1	D-tyrosyl-tRNA(Tyr) deacylase, variant 3
DTD1_1	D-tyrosyl-tRNA(Tyr) deacylase
DTD1_2	D-tyrosyl-tRNA(Tyr) deacylase
DTD1_2	D-tyrosyl-tRNA(Tyr) deacylase, variant 2
DUG3	glutamine amidotransferase subunit
DUG3	glutamine amidotransferase subunit, variant 3
DUG3	glutamine amidotransferase subunit, variant 2
DUG3_1	glutamine amidotransferase subunit
DUG3_1	glutamine amidotransferase subunit, variant 2
DUG3_2	glutamine amidotransferase subunit
DUG3_3	glutamine amidotransferase subunit
ECM29	proteasome component M29, variant 4
ECM29	proteasome component M29
ECM29	proteasome component M29, variant 2
ECM29	proteasome component M29, variant 3
ECM29	proteasome component M29, variant 5
ECM29_1	proteasome component M29, variant 2
ECM29_1	proteasome component M29, variant 4
ECM29_1	proteasome component M29, variant 3
ECM29_1	proteasome component M29, variant 5
ECM29_1	proteasome component M29
ECM29_2	proteasome component M29
EGD1	Nascent polypeptide-associated complex subunit beta
ENOPH1	Enolase-phosphatase E1
ERD2	endoplasmic reticulum retention protein
ERD2	endoplasmic reticulum retention protein, variant 2
ERD2	endoplasmic reticulum retention protein, variant 3
ERD2_1	endoplasmic reticulum retention protein
ERD2_2	endoplasmic reticulum retention protein
fabG2	Short-chain dehydrogenase reductase SDR
FET3	ferroxidase fet3
FET3_1	ferroxidase fet3
FGR2	Filamentous Growth Regulator
FGR2	Filamentous Growth Regulator, variant 2
FGR2	Filamentous Growth Regulator, variant 3
FGR2_1	Filamentous Growth Regulator
FGR2_2	Filamentous Growth Regulator
FGR2_3	Filamentous Growth Regulator
FOL1	trifunctional dihydropteroate synthetase
FOL1	trifunctional dihydropteroate synthetase, variant 2
FOL1	trifunctional dihydropteroate synthetase, variant 3
FOL1_1	trifunctional dihydropteroate synthetase
FOL1_2	trifunctional dihydropteroate synthetase
FTR1	high-affinity iron permease
FTR1	high-affinity iron permease, variant 2
FTR1_1	high-affinity iron permease
FTR1_1	high-affinity iron permease, variant 2
FTR1_2	high-affinity iron permease
FTR1_3	high-affinity iron permease
FUM1	fumarase fum1
FUM1	fumarase fum1, variant 2
FUM1	fumarase fum1, variant 3
FUM1	fumarase fum1, variant 4
FUM1_1	fumarase fum1
FUM1_2	fumarase fum1
FUR1	Uracil phosphoribosyltransferase, synthesizes UMP from uracil
FUR1	Uracil phosphoribosyltransferase, synthesizes UMP from uracil, variant 2
FUR1	Uracil phosphoribosyltransferase, synthesizes UMP from uracil, variant 3
FUR1_1	Uracil phosphoribosyltransferase, synthesizes UMP from uracil
FUR1_2	Uracil phosphoribosyltransferase, synthesizes UMP from uracil
FUR1_3	Uracil phosphoribosyltransferase, synthesizes UMP from uracil
GAD2_2	Glutamate decarboxylase 2
GAR1	H/ACA snoRNP pseudouridylase subunit
GAR1_1	H/ACA snoRNP pseudouridylase subunit
GAR1_2	H/ACA snoRNP pseudouridylase subunit
GCN5	histone acetyltransferase
GCN5	histone acetyltransferase, variant 2
GCN5	histone acetyltransferase, variant 3
GCN5_1	histone acetyltransferase
GCN5_2	histone acetyltransferase
GCY1	Glycerol 2-dehydrogenase (NADP(+))
GFA1	glutamine--fructose-6-phosphate transaminase (isomerizing)
GFA1	glutamine--fructose-6-phosphate transaminase (isomerizing), variant 2
GFA1	glutamine--fructose-6-phosphate transaminase (isomerizing), variant 3
GFA1_1	glutamine--fructose-6-phosphate transaminase (isomerizing)
GFA1_1	glutamine--fructose-6-phosphate transaminase (isomerizing), variant 2
GFA1_1	glutamine--fructose-6-phosphate transaminase (isomerizing), variant 3
GFA1_2	glutamine--fructose-6-phosphate transaminase (isomerizing)
GGA2	ARF-binding protein
GGA2	ARF-binding protein, variant 2
GGA2	ARF-binding protein, variant 3
GGA2_1	ARF-binding protein, variant 2
GGA2_1	ARF-binding protein
GGA2_2	ARF-binding protein
GIN4_2	serine/threonine-protein kinase gin4
GIS2	gig suppressor
GLIPR2	Golgi-associated plant pathoproteinsis-related protein 1
GLO1	Lactoylglutathione lyase
GLO1	Lactoylglutathione lyase, variant 2
GLO1	Lactoylglutathione lyase, variant 3
GLO1_1	Lactoylglutathione lyase
GLO1_2	Lactoylglutathione lyase
GNG1	Guanine nucleotide-binding protein subunit gamma
GYP1	GTPase-activating protein, variant 2
GYP1	GTPase-activating protein
GYP1	GTPase-activating protein, variant 4
GYP1	GTPase-activating protein, variant 3
GYP1_1	GTPase-activating protein
HAP5	Transcriptional activator hap5, variant 2
HAP5	Transcriptional activator hap5
HAP5	Transcriptional activator hap5, variant 3
HAP5_1	Transcriptional activator hap5
HAS1	ATP-dependent RNA helicase, variant 2
HAS1	ATP-dependent RNA helicase
HAS1_1	ATP-dependent RNA helicase
HAS1_2	ATP-dependent RNA helicase
HAS1_3	ATP-dependent RNA helicase
HGT1_1	high affinity glucose transporter
HIS5	histidinol-phosphate transaminase
HIS5	histidinol-phosphate transaminase, variant 2
HIS5_1	histidinol-phosphate transaminase
HIS5_2	histidinol-phosphate transaminase
HIS5_3	histidinol-phosphate transaminase
HIS5_4	histidinol-phosphate transaminase
HIS7_3	Histidine biosynthesis bifunctional protein hisB
hrp3	ATP-dependent DNA helicase Hrp3
hrp3	ATP-dependent DNA helicase Hrp3, variant 2
hrp3	ATP-dependent DNA helicase Hrp3, variant 3
hrp3	ATP-dependent DNA helicase Hrp3, variant 4
hrp3_1	ATP-dependent DNA helicase Hrp3
hrp3_2	ATP-dependent DNA helicase Hrp3
HRR25	serine/threonine protein kinase, variant 2
HRR25	serine/threonine protein kinase
HRR25	serine/threonine protein kinase, variant 3
HRR25_1	serine/threonine protein kinase
HRR25_1	serine/threonine protein kinase, variant 4
HRR25_1	serine/threonine protein kinase, variant 2
HRR25_1	serine/threonine protein kinase, variant 3
HRR25_2	serine/threonine protein kinase
HRR25_2	serine/threonine protein kinase, variant 3
HRR25_2	serine/threonine protein kinase, variant 2
HRR25_3	serine/threonine protein kinase
HRR25_7	serine/threonine protein kinase
HRR25_8	serine/threonine protein kinase
HRT2	Hairy/enhancer-of-split with YRPW motif protein 2
HRT2	Hairy/enhancer-of-split with YRPW motif protein 2, variant 2
HRT2_1	Hairy/enhancer-of-split with YRPW motif protein 2
HRT2_1	Hairy/enhancer-of-split with YRPW motif protein 2, variant 2
HRT2_2	Hairy/enhancer-of-split with YRPW motif protein 2
HRT2_2	Hairy/enhancer-of-split with YRPW motif protein 2, variant 2
HRT2_3	Hairy/enhancer-of-split with YRPW motif protein 2
HRT2_3	Hairy/enhancer-of-split with YRPW motif protein 2, variant 2
HRT2_4	Hairy/enhancer-of-split with YRPW motif protein 2
HSP78_1	chaperone ATPase hsp78
HSP78_2	chaperone ATPase hsp78
HSP78_2	chaperone ATPase hsp78, variant 2
HSP78_3	chaperone ATPase hsp78
HSP78_4	chaperone ATPase hsp78
IGHMBP2_1	DNA-binding protein SMUBP-2
IML2	Mitochondrial outer membrane protein iml2
IML2	Mitochondrial outer membrane protein iml2, variant 3
IML2	Mitochondrial outer membrane protein iml2, variant 2
IML2	Mitochondrial outer membrane protein iml2, variant 4
IML2_1	Mitochondrial outer membrane protein iml2
IML2_2	Mitochondrial outer membrane protein iml2
ISN1	IMP 5'-nucleotidase
ISN1	IMP 5'-nucleotidase, variant 2
ISN1	IMP 5'-nucleotidase, variant 3
ISN1	IMP 5'-nucleotidase, variant 4
ISN1	IMP 5'-nucleotidase, variant 5
ISN1_1	IMP 5'-nucleotidase
ISN1_2	IMP 5'-nucleotidase
JHD1_1	JmjC domain-containing histone demethylation protein 1
JHD1_2	JmjC domain-containing histone demethylation protein 1
JHD1_2	JmjC domain-containing histone demethylation protein 1, variant 2
JHD1_2	JmjC domain-containing histone demethylation protein 1, variant 3
KGD2	2-oxoglutarate dehydrogenase complex E2 component
KGD2	2-oxoglutarate dehydrogenase complex E2 component, variant 3
KGD2	2-oxoglutarate dehydrogenase complex E2 component, variant 2
KGD2	2-oxoglutarate dehydrogenase complex E2 component, variant 4
KGD2	2-oxoglutarate dehydrogenase complex E2 component, variant 5
KGD2_1	2-oxoglutarate dehydrogenase complex E2 component
KGD2_1	2-oxoglutarate dehydrogenase complex E2 component, variant 2
KGD2_2	2-oxoglutarate dehydrogenase complex E2 component
KGD2_3	2-oxoglutarate dehydrogenase complex E2 component
KRE9	Cell wall synthesis protein kre9 precursor
KRE9_1	Cell wall synthesis protein kre9 precursor
KRE9_1	Cell wall synthesis protein kre9 precursor, variant 2
KRE9_2	Cell wall synthesis protein kre9 precursor
KRE9_2	Cell wall synthesis protein kre9 precursor, variant 2
LAP2	Leucyl aminopeptidase yscIV
LAP2	Leucyl aminopeptidase yscIV, variant 2
LAP2	Leucyl aminopeptidase yscIV, variant 4
LAP2	Leucyl aminopeptidase yscIV, variant 3
LAP2_1	Leucyl aminopeptidase yscIV
LAP2_2	Leucyl aminopeptidase yscIV
LCB3	Long-chain base-1-phosphate phosphatase
LCB3	Long-chain base-1-phosphate phosphatase, variant 2
LCB3	Long-chain base-1-phosphate phosphatase, variant 3
lcc1	laccase, multicopper oxidase, benzenediol:oxygen oxidorectuctase
LIG4	DNA ligase (ATP)
LIG4	DNA ligase (ATP), variant 2
LIG4	DNA ligase (ATP), variant 3
LIG4	DNA ligase (ATP), variant 4
LIG4_1	DNA ligase (ATP)
LIG4_2	DNA ligase (ATP)
LSM5	RNA-binding protein lsm5
LSM5	RNA-binding protein lsm5, variant 2
LSP1	lipid-binding protein
LSP1	lipid-binding protein, variant 2
LSP1	lipid-binding protein, variant 3
LSP1	lipid-binding protein, variant 4
LSP1_1	lipid-binding protein
LSP1_2	lipid-binding protein
MAP2	Methionine aminopeptidase 2
MAP2	Methionine aminopeptidase 2, variant 2
MAP2	Methionine aminopeptidase 2, variant 3
MAP2	Methionine aminopeptidase 2, variant 4
MAP3K2	Mitogen-activated protein kinase kinase kinase 2
MEC1_1	serine/threonine-protein kinase M1
MEC1_2	serine/threonine-protein kinase M1
MEC1_3	serine/threonine-protein kinase M1
MET15	Homocysteine/cysteine synthase, variant 2
MET15	Homocysteine/cysteine synthase
MET15	Homocysteine/cysteine synthase, variant 3
MET15	Homocysteine/cysteine synthase, variant 4
MET15_1	Homocysteine/cysteine synthase
MET15_1	Homocysteine/cysteine synthase, variant 2
MET15_2	Homocysteine/cysteine synthase
MET15_3	Homocysteine/cysteine synthase
MET15_4	Homocysteine/cysteine synthase
MON1_1	Vacuolar fusion protein mon1
MON1_2	Vacuolar fusion protein mon1
MPL2	2-oxoglutarate-dependent dioxygenase mpl2
MRP2	40S ribosomal protein mrp2, mitochondrial
MRP2	40S ribosomal protein mrp2, mitochondrial, variant 2
MSC7_1	Meiotic Sister-Chromatid recombination aldehyde dehydrogenase
MSC7_2	Meiotic Sister-Chromatid recombination aldehyde dehydrogenase
MSU1	3'-5' RNA exonuclease complex component, variant 2
MSU1	3'-5' RNA exonuclease complex component
MSU1	3'-5' RNA exonuclease complex component, variant 3
MSU1	3'-5' RNA exonuclease complex component, variant 4
MSU1_1	3'-5' RNA exonuclease complex component
MSU1_2	3'-5' RNA exonuclease complex component
NAS2	putative 26S proteasome regulatory subunit
NAS2	putative 26S proteasome regulatory subunit, variant 2
NAS2_1	putative 26S proteasome regulatory subunit
NAS2_2	putative 26S proteasome regulatory subunit
NIK1_1	histidine kinase osmosensor
NIK1_2	histidine kinase osmosensor
NIT4	Nitrogen assimilation transcription factor nit-4
NIT4	Nitrogen assimilation transcription factor nit-4, variant 2
NMD2	mRNA decay protein
NMD2	mRNA decay protein, variant 2
NMD2	mRNA decay protein, variant 4
NMD2	mRNA decay protein, variant 3
NMD2_1	mRNA decay protein
NMD2_2	mRNA decay protein
NMRAL1	NmrA-like domain-containing protein 1
NOG1	Nucleolar GTP-binding protein 1
NOG1	Nucleolar GTP-binding protein 1, variant 2
NOG1	Nucleolar GTP-binding protein 1, variant 3
NOG1_1	Nucleolar GTP-binding protein 1
NOG1_2	Nucleolar GTP-binding protein 1
NOP10	snoRNP complex protein
nphp-2	Ankyrin repeat
NPL4	nuclear protein localization protein 4
NPL4	nuclear protein localization protein 4, variant 2
NPL4	nuclear protein localization protein 4, variant 3
NPL4	nuclear protein localization protein 4, variant 4
NPL4_1	nuclear protein localization protein 4
NPL4_2	nuclear protein localization protein 4
NRK1_1	ribosylnicotinamide kinase
NRK1_2	ribosylnicotinamide kinase
NRK1_3	ribosylnicotinamide kinase
NUA3	putative component of NuA3 histone acetyltransferase complex
NUA3	putative component of NuA3 histone acetyltransferase complex, variant 2
NUA3_1	putative component of NuA3 histone acetyltransferase complex
NUA3_10	putative component of NuA3 histone acetyltransferase complex
NUA3_12	putative component of NuA3 histone acetyltransferase complex
NUA3_13	putative component of NuA3 histone acetyltransferase complex
NUA3_14	putative component of NuA3 histone acetyltransferase complex
NUA3_17	putative component of NuA3 histone acetyltransferase complex
NUA3_2	putative component of NuA3 histone acetyltransferase complex
NUA3_22	putative component of NuA3 histone acetyltransferase complex
NUA3_3	putative component of NuA3 histone acetyltransferase complex
NUA3_4	putative component of NuA3 histone acetyltransferase complex
NUA3_5	putative component of NuA3 histone acetyltransferase complex
NUA3_6	putative component of NuA3 histone acetyltransferase complex
NUA3_7	putative component of NuA3 histone acetyltransferase complex
NUA3_8	putative component of NuA3 histone acetyltransferase complex
NUA3_9	putative component of NuA3 histone acetyltransferase complex
ORC5	Origin recognition complex subunit 5
ORF9	orf9b protein
OSH6	Oxysterol-binding protein OBPa
OSH6	Oxysterol-binding protein OBPa, variant 2
OSH6	Oxysterol-binding protein OBPa, variant 3
OSH6	Oxysterol-binding protein OBPa, variant 4
OSH6_1	Oxysterol-binding protein OBPa
OSH6_2	Oxysterol-binding protein OBPa
OSH6_3	Oxysterol-binding protein OBPa
OYE32	NADH-dependent flavin oxidoreductase, variant 3
OYE32	NADH-dependent flavin oxidoreductase
OYE32	NADH-dependent flavin oxidoreductase, variant 2
OYE32	NADH-dependent flavin oxidoreductase, variant 4
OYE32_1	NADH-dependent flavin oxidoreductase
OYE32_1	NADH-dependent flavin oxidoreductase, variant 3
OYE32_1	NADH-dependent flavin oxidoreductase, variant 2
OYE32_2	NADH-dependent flavin oxidoreductase
OYE32_3	NADH-dependent flavin oxidoreductase
OYE32_4	NADH-dependent flavin oxidoreductase
PAM17	TIM23 complex component
PAM17	TIM23 complex component, variant 2
PAN2	poly(A)-specific ribonuclease
PAN2	poly(A)-specific ribonuclease, variant 3
PAN2	poly(A)-specific ribonuclease, variant 2
PAN2_1	poly(A)-specific ribonuclease, variant 4
PAN2_1	poly(A)-specific ribonuclease, variant 3
PAN2_1	poly(A)-specific ribonuclease, variant 2
PAN2_1	poly(A)-specific ribonuclease
PAN2_2	poly(A)-specific ribonuclease
PAN2_2	poly(A)-specific ribonuclease, variant 2
PAP1	polynucleotide adenylyltransferase
PAP1	polynucleotide adenylyltransferase, variant 3
PAP1	polynucleotide adenylyltransferase, variant 2
PAP1_1	polynucleotide adenylyltransferase, variant 2
PAP1_1	polynucleotide adenylyltransferase, variant 3
PAP1_1	polynucleotide adenylyltransferase
PAP1_3	polynucleotide adenylyltransferase
PAP1_4	polynucleotide adenylyltransferase
PAP1_5	polynucleotide adenylyltransferase
PAP1_6	polynucleotide adenylyltransferase
PCK1	Protein kinase C-like 1
PCK1	Protein kinase C-like 1, variant 2
PCK1	Protein kinase C-like 1, variant 3
PCK1	Protein kinase C-like 1, variant 4
PCK1_1	Protein kinase C-like 1
PCK1_1	Protein kinase C-like 1, variant 2
PCK1_2	Protein kinase C-like 1
PCK1_3	Protein kinase C-like 1
PEP8	vacuolar protein sorting-associated protein 26
PEP8	vacuolar protein sorting-associated protein 26, variant 2
PEP8	vacuolar protein sorting-associated protein 26, variant 4
PEP8	vacuolar protein sorting-associated protein 26, variant 3
PEX6_2	peroxisomal assembly protein
PHO81	phosphate system positive regulatory protein pho81
PHO81	phosphate system positive regulatory protein pho81, variant 2
PHO81	phosphate system positive regulatory protein pho81, variant 3
PHO81_1	phosphate system positive regulatory protein pho81
PHO81_2	phosphate system positive regulatory protein pho81
PHO81_2	phosphate system positive regulatory protein pho81, variant 2
PIM1	ATP-dependent Lon protease pim1
PIM1	ATP-dependent Lon protease pim1, variant 2
PIM1	ATP-dependent Lon protease pim1, variant 3
PKH1_1	serine/threonine protein kinase
PKH1_1	serine/threonine protein kinase, variant 2
PKH1_1	serine/threonine protein kinase, variant 3
PKH1_2	serine/threonine protein kinase
PKH1_2	serine/threonine protein kinase, variant 2
PKH1_2	serine/threonine protein kinase, variant 3
PKS81	Non-reducing polyketide synthase PKS8-1
PKS81_1	Non-reducing polyketide synthase PKS8-1
PMP3	plasma membrane proteolipid Pmp3
PMP3_1	plasma membrane proteolipid Pmp3
PMP3_2	plasma membrane proteolipid Pmp3
PMS1	ATP-binding mismatch repair protein
PMS1	ATP-binding mismatch repair protein, variant 2
PMS1	ATP-binding mismatch repair protein, variant 3
PMS1_1	ATP-binding mismatch repair protein
PMS1_2	ATP-binding mismatch repair protein
POA1	ADP-ribose 1''-phosphate phosphatase
POA1_1	ADP-ribose 1''-phosphate phosphatase
POA1_2	ADP-ribose 1''-phosphate phosphatase
POL30	proliferating cell nuclear antigen
PRO11	pro11 protein
PRO11	pro11 protein, variant 2
PRP28	mRNA splicing protein prp28
PRS1_1	ribose-phosphate pyrophosphokinase 1
PRS1_1	ribose-phosphate pyrophosphokinase 1, variant 3
PRS1_1	ribose-phosphate pyrophosphokinase 1, variant 4
PRS1_1	ribose-phosphate pyrophosphokinase 1, variant 2
PRS1_2	ribose-phosphate pyrophosphokinase 1
PRS1_2	ribose-phosphate pyrophosphokinase 1, variant 2
PRS1_2	ribose-phosphate pyrophosphokinase 1, variant 3
PRS1_3	ribose-phosphate pyrophosphokinase 1
PRS1_4	ribose-phosphate pyrophosphokinase 1
PSD2	phosphatidylserine decarboxylase
PSD2	phosphatidylserine decarboxylase, variant 2
PSD2	phosphatidylserine decarboxylase, variant 3
PTC2	Protein phosphatase 2C 2
PTC2	Protein phosphatase 2C 2, variant 2
PTC2	Protein phosphatase 2C 2, variant 3
PTC2_1	Protein phosphatase 2C 2
PTC2_1	Protein phosphatase 2C 2, variant 2
PTC2_2	Protein phosphatase 2C 2
PTC2_3	Protein phosphatase 2C 2
PTP1	tyrosine protein phosphatase 1
RAD3	TFIIH/NER complex ATP-dependent 5'-3' DNA helicase subunit
RAD3	TFIIH/NER complex ATP-dependent 5'-3' DNA helicase subunit, variant 2
RAD3	TFIIH/NER complex ATP-dependent 5'-3' DNA helicase subunit, variant 3
RAD3_1	TFIIH/NER complex ATP-dependent 5'-3' DNA helicase subunit
RAD3_2	TFIIH/NER complex ATP-dependent 5'-3' DNA helicase subunit
RAD3_3	TFIIH/NER complex ATP-dependent 5'-3' DNA helicase subunit
RAD53_1	Protein kinase protein rad53
RAD53_2	Protein kinase protein rad53
RAD53_5	Protein kinase protein rad53
RBG2	Ribosome-interacting GTPase 2
RBG2	Ribosome-interacting GTPase 2, variant 2
RBG2_1	Ribosome-interacting GTPase 2
RBG2_1	Ribosome-interacting GTPase 2, variant 2
RBG2_1	Ribosome-interacting GTPase 2, variant 3
RBG2_2	Ribosome-interacting GTPase 2
RBG2_2	Ribosome-interacting GTPase 2, variant 2
RBG2_3	Ribosome-interacting GTPase 2
RBG2_4	Ribosome-interacting GTPase 2
RBK1	Putative ribokinase
RBK1_1	Putative ribokinase
RBK1_2	Putative ribokinase
RBK1_3	Putative ribokinase
RDH1	short-chain alcohol dehydrogenase
RDH1_1	short-chain alcohol dehydrogenase
RDH1_1	short-chain alcohol dehydrogenase, variant 2
RDH1_2	short-chain alcohol dehydrogenase
RDH1_2	short-chain alcohol dehydrogenase, variant 3
RDH1_2	short-chain alcohol dehydrogenase, variant 2
RDH1_3	short-chain alcohol dehydrogenase
RDH1_3	short-chain alcohol dehydrogenase, variant 2
rec8	R8 protein
rec8	R8 protein, variant 2
rec8	R8 protein, variant 3
rec8_1	R8 protein
rec8_1	R8 protein, variant 2
RET2_2	coatomer subunit delta
RFC3	Subunit of heteropentameric Replication factor C (RF-C)
RFC3	Subunit of heteropentameric Replication factor C (RF-C), variant 2
RFC3_1	Subunit of heteropentameric Replication factor C (RF-C)
RFC3_2	Subunit of heteropentameric Replication factor C (RF-C)
rhp26_1	DNA repair protein rhp26
RIC1	WD40 repeat protein
RIC1	WD40 repeat protein, variant 2
RIC1	WD40 repeat protein, variant 3
RIC1	WD40 repeat protein, variant 4
RIC1_1	WD40 repeat protein
rmt3	Ribosomal protein arginine N-methyltransferase rmt3, variant 2
rmt3	Ribosomal protein arginine N-methyltransferase rmt3
rmt3_1	Ribosomal protein arginine N-methyltransferase rmt3
rmt3_1	Ribosomal protein arginine N-methyltransferase rmt3, variant 2
rmt3_3	Ribosomal protein arginine N-methyltransferase rmt3
RPB2	DNA-dependent RNA polymerase II
RPB2	DNA-dependent RNA polymerase II, variant 2
RPB2	DNA-dependent RNA polymerase II, variant 3
rps27	40S ribosomal protein S27
RSB1_1	phospholipid-translocating ATPase rsb1
SAC3	actin cytoskeleton and mitosis protein
SAC3	actin cytoskeleton and mitosis protein, variant 2
SAC3	actin cytoskeleton and mitosis protein, variant 3
SAC3_1	actin cytoskeleton and mitosis protein
SAC3_2	actin cytoskeleton and mitosis protein
SDH4	membrane anchor subunit of succinate dehydrogenase, Sdh4
SDH4	membrane anchor subunit of succinate dehydrogenase, Sdh4, variant 2
SDH4_1	membrane anchor subunit of succinate dehydrogenase, Sdh4
sec1	syntaxin binding protein 1
sec1	syntaxin binding protein 1, variant 2
sec1	syntaxin binding protein 1, variant 3
sec1	syntaxin binding protein 1, variant 4
sec1_1	syntaxin binding protein 1
SEN1_1	DEAD-box type RNA helicase
SENP3	Sentrin-specific protease 3
SERAC1	Serine active site containing protein 1
SEY1_1	Dynamin-like GTPase that mediates homotypic ER fusion
SFC1	Mitochondrial succinate-fumarate transporter
SFC1	Mitochondrial succinate-fumarate transporter, variant 2
SFC1_1	Mitochondrial succinate-fumarate transporter, variant 2
SFC1_1	Mitochondrial succinate-fumarate transporter
SFC1_1	Mitochondrial succinate-fumarate transporter, variant 3
SFC1_4	Mitochondrial succinate-fumarate transporter
SIK3	Serine/threonine-protein kinase sik3
sin4	Mediator of RNA polymerase II transcription subunit 16
sin4	Mediator of RNA polymerase II transcription subunit 16, variant 2
sin4	Mediator of RNA polymerase II transcription subunit 16, variant 3
sin4_1	Mediator of RNA polymerase II transcription subunit 16
sin4_2	Mediator of RNA polymerase II transcription subunit 16
SIS1	Molecular chaperone (DnaJ super)
SIS1	Molecular chaperone (DnaJ super), variant 2
SIS1	Molecular chaperone (DnaJ super), variant 3
SIS1_1	Molecular chaperone (DnaJ super)
SIS1_2	Molecular chaperone (DnaJ super)
SIS1_3	Molecular chaperone (DnaJ super)
SKI3	Superkiller protein 3
SKI3	Superkiller protein 3, variant 2
SKI3_1	Superkiller protein 3, variant 2
SKI3_1	Superkiller protein 3, variant 3
SKI3_1	Superkiller protein 3
SKI3_2	Superkiller protein 3
SKI3_4	Superkiller protein 3
SKO1	Transcription factor
SKO1	Transcription factor, variant 2
SKO1	Transcription factor, variant 3
SKO1	Transcription factor, variant 4
SKO1_1	Transcription factor
SKO1_1	Transcription factor, variant 2
SKO1_3	Transcription factor
smb1	Small nuclear ribonucleoprotein-associated protein B
smb1	Small nuclear ribonucleoprotein-associated protein B, variant 2
smb1	Small nuclear ribonucleoprotein-associated protein B, variant 3
SMC5_1	Structural maintenance of chromosomes protein 5
SOU1_1	Sorbose reductase sou1
SOU1_2	Sorbose reductase sou1
SRB4	RNA polymerase II mediator complex subunit, variant 2
SRB4	RNA polymerase II mediator complex subunit
SRB4	RNA polymerase II mediator complex subunit, variant 3
SRB4_1	RNA polymerase II mediator complex subunit
SRB4_2	RNA polymerase II mediator complex subunit
SRO7	Lethal(2) giant larvae sro7
SRO7	Lethal(2) giant larvae sro7, variant 2
SRO7	Lethal(2) giant larvae sro7, variant 3
SRO7_1	Lethal(2) giant larvae sro7, variant 3
SRO7_1	Lethal(2) giant larvae sro7
SRO7_1	Lethal(2) giant larvae sro7, variant 2
SRO7_2	Lethal(2) giant larvae sro7
SRO7_3	Lethal(2) giant larvae sro7
SRO7_3	Lethal(2) giant larvae sro7, variant 2
SSN8	RNA polymerase II holoenzyme cyclin-like subunit
SSN8	RNA polymerase II holoenzyme cyclin-like subunit, variant 2
SSN8	RNA polymerase II holoenzyme cyclin-like subunit, variant 3
SSN8_1	RNA polymerase II holoenzyme cyclin-like subunit, variant 2
SSN8_1	RNA polymerase II holoenzyme cyclin-like subunit
SSN8_3	RNA polymerase II holoenzyme cyclin-like subunit
SSU1	Plasma membrane sulfite pump involved in sulfite metabolism
SSU1	Plasma membrane sulfite pump involved in sulfite metabolism, variant 2
SSU1_1	Plasma membrane sulfite pump involved in sulfite metabolism
SSU1_1	Plasma membrane sulfite pump involved in sulfite metabolism, variant 2
SSU1_2	Plasma membrane sulfite pump involved in sulfite metabolism
SSU1_3	Plasma membrane sulfite pump involved in sulfite metabolism
SSU1_3	Plasma membrane sulfite pump involved in sulfite metabolism, variant 2
SSU1_4	Plasma membrane sulfite pump involved in sulfite metabolism
STR7	Aldo-keto reductase str7
STR7	Aldo-keto reductase str7, variant 2
SWI6_1	transcriptional regulator swi6
SWI6_2	transcriptional regulator swi6
SYR1	arginyl-tRNA synthetase, variant 2
SYR1	arginyl-tRNA synthetase
SYR1	arginyl-tRNA synthetase, variant 3
SYR1_1	arginyl-tRNA synthetase
SYR1_2	arginyl-tRNA synthetase
TEF1	translation elongation factor EF-1 alpha
TEF1	translation elongation factor EF-1 alpha, variant 2
TEF1_1	translation elongation factor EF-1 alpha
TEF1_2	translation elongation factor EF-1 alpha
TES1	acyl-CoA thioesterase
TES1_1	acyl-CoA thioesterase
TES1_2	acyl-CoA thioesterase
thp1	uracil DNA N-glycosylase Thp1
thp1_1	uracil DNA N-glycosylase Thp1
thp1_2	uracil DNA N-glycosylase Thp1
TIM9	protein transporter tim9
TIM9	protein transporter tim9, variant 2
TMA16	translation machinery-associated protein 16, variant 2
TMA16	translation machinery-associated protein 16
TMA16_1	translation machinery-associated protein 16
TMA16_2	translation machinery-associated protein 16
TMA22	Translation machinery-associated protein 22
TMA22	Translation machinery-associated protein 22, variant 2
TMA22_1	Translation machinery-associated protein 22
TMA22_2	Translation machinery-associated protein 22
TOP2	DNA topoisomerase 2
TOP2	DNA topoisomerase 2, variant 2
TOP2	DNA topoisomerase 2, variant 3
TOP2_1	DNA topoisomerase 2
TOP2_2	DNA topoisomerase 2
TPI1	triosephosphate isomerase
TPO5_1	polyamine transporter tpo5, variant 2
TPO5_1	polyamine transporter tpo5, variant 3
TPO5_1	polyamine transporter tpo5
TPO5_2	polyamine transporter tpo5
TPO5_3	polyamine transporter tpo5
TPO5_3	polyamine transporter tpo5, variant 2
TPO5_4	polyamine transporter tpo5
TPO5_5	polyamine transporter tpo5
TPO5_6	polyamine transporter tpo5
TPO5_7	polyamine transporter tpo5
TPS1	Trehalose-6-P synthase/phosphatase complex synthase subunit
TPS1	Trehalose-6-P synthase/phosphatase complex synthase subunit, variant 2
TPS1_1	Trehalose-6-P synthase/phosphatase complex synthase subunit
TPS1_1	Trehalose-6-P synthase/phosphatase complex synthase subunit, variant 2
TPS1_2	Trehalose-6-P synthase/phosphatase complex synthase subunit
TPS1_2	Trehalose-6-P synthase/phosphatase complex synthase subunit, variant 2
TPS1_5	Trehalose-6-P synthase/phosphatase complex synthase subunit
TPS1_6	Trehalose-6-P synthase/phosphatase complex synthase subunit
TTC6	Cytochrome c oxidase subunit 1
TUP1_2	proteinral transcription repressor
TYK2	Non-receptor tyrosine-protein kinase tyk2
TYR1	prephenate dehydrogenase (NADP(+))
TYR1	prephenate dehydrogenase (NADP(+)), variant 3
TYR1	prephenate dehydrogenase (NADP(+)), variant 2
TYR1	prephenate dehydrogenase (NADP(+)), variant 4
uba3	NEDD8 activating enzyme
uba3	NEDD8 activating enzyme, variant 2
uba3	NEDD8 activating enzyme, variant 3
uba3_1	NEDD8 activating enzyme
uba3_1	NEDD8 activating enzyme, variant 2
uba3_2	NEDD8 activating enzyme
uba3_4	NEDD8 activating enzyme
ubi3	ubiquitin-40S ribosomal protein S27a
UBI4	Ubiquitin
UBI4	Ubiquitin, variant 2
UGA2_3	succinate semialdehyde dehydrogenase NADP+ linked
ULK3	Serine/threonine-protein kinase ulk3
UTR4	enolase-phosphatase E1
UTR4_1	enolase-phosphatase E1
UTR4_2	enolase-phosphatase E1
vid27	Vacuolar import and degradation protein 27
vid27	Vacuolar import and degradation protein 27, variant 2
vid27_1	Vacuolar import and degradation protein 27
vid27_1	Vacuolar import and degradation protein 27, variant 2
vid27_2	Vacuolar import and degradation protein 27
vid27_2	Vacuolar import and degradation protein 27, variant 2
vid27_3	Vacuolar import and degradation protein 27
VIP2	nuclear-transcribed mRNA catabolic process, deadenylation-dependent decay
VMA2	Vacuolar ATP synthase subunit B
VPH1_2	H(+)-transporting V0 sector ATPase subunit a
VPS11	Vacuolar protein sorting-associated protein 11
VPS11	Vacuolar protein sorting-associated protein 11, variant 2
VPS11	Vacuolar protein sorting-associated protein 11, variant 3
VPS11	Vacuolar protein sorting-associated protein 11, variant 4
VPS11_1	Vacuolar protein sorting-associated protein 11
VPS11_1	Vacuolar protein sorting-associated protein 11, variant 2
VPS11_2	Vacuolar protein sorting-associated protein 11
VPS11_2	Vacuolar protein sorting-associated protein 11, variant 2
VPS15	Serine/threonine-protein kinase
VPS15	Serine/threonine-protein kinase, variant 2
VPS15	Serine/threonine-protein kinase, variant 3
VPS15_1	Serine/threonine-protein kinase, variant 2
VPS15_1	Serine/threonine-protein kinase
vps26	Vacuolar protein sorting-associated protein 26
vps26	Vacuolar protein sorting-associated protein 26, variant 2
VPS45	vacuolar protein sorting-associated protein 45
VPS45	vacuolar protein sorting-associated protein 45, variant 2
VPS45	vacuolar protein sorting-associated protein 45, variant 3
VPS45_1	vacuolar protein sorting-associated protein 45
VPS45_2	vacuolar protein sorting-associated protein 45
YAT1	carnitine O-acetyltransferase yat1
YAT1	carnitine O-acetyltransferase yat1, variant 2
YAT1	carnitine O-acetyltransferase yat1, variant 4
YAT1	carnitine O-acetyltransferase yat1, variant 3
YDC1_1	alkaline ceramidase ydc1
YDC1_1	alkaline ceramidase ydc1, variant 2
YPO7_1	Fe-S oxidoreductase
YTH1	RNA-binding component of cleavage and polyadenylation factor
YTH1_1	RNA-binding component of cleavage and polyadenylation factor
YTH1_2	RNA-binding component of cleavage and polyadenylation factor
YVH1	tyrosine protein phosphatase yvh1
YVH1	tyrosine protein phosphatase yvh1, variant 2
ZTA1	NADPH:quinone reductase
ZTA1	NADPH:quinone reductase, variant 2

## Sheet: S3
Table S3. GO enrichment results for gene families that underwent significant expansion or contraction among the studied species.
ID	Description	GeneRatio	BgRatio	pvalue	p.adjust	qvalue	geneID	Count
GO:0004497	monooxygenase activity	121/11711	470/27801	1	1	1	ucru2886_000017/ucru2886_000640/ucru2886_001270/ucru2886_001271/ucru2886_001272/ucru2886_002495/ucru2886_002605/ucru2886_002606/ucru2886_002850/ucru2886_003032/ucru2886_003222/ucru2886_003995/ucru2886_004070/ucru2886_005349/ucru2886_006038/ucru2886_006119/ucru2886_006187/ucru2886_006271/ucru2886_006813/ucru2886_007048/ucru2886_007049/udeu2335_000244/udeu2335_000391/udeu2335_001628/udeu2335_002148…	121
GO:0016705	oxidoreductase activity, acting on paired donors, with incorporation or reduction of molecular oxygen	116/11711	421/27801	1	1	1	ucru2886_000640/ucru2886_001270/ucru2886_001271/ucru2886_001272/ucru2886_002495/ucru2886_002605/ucru2886_002606/ucru2886_002850/ucru2886_003032/ucru2886_003222/ucru2886_003995/ucru2886_004070/ucru2886_006119/ucru2886_006271/ucru2886_006813/ucru2886_007118/udeu2335_000244/udeu2335_001202/udeu2335_001628/udeu2335_002148/udeu2335_002149/udeu2335_003204/udeu2335_005241/udeu2335_006943/udeu2335_007485…	116
GO:0020037	heme binding	111/11711	493/27801	1	1	1	ucru2886_000640/ucru2886_001135/ucru2886_001270/ucru2886_001271/ucru2886_001272/ucru2886_002495/ucru2886_002605/ucru2886_002606/ucru2886_002850/ucru2886_003032/ucru2886_003222/ucru2886_003995/ucru2886_004070/ucru2886_006119/ucru2886_006194/ucru2886_006271/ucru2886_006813/udeu2335_000244/udeu2335_001628/udeu2335_002148/udeu2335_002149/udeu2335_002262/udeu2335_003204/udeu2335_005241/udeu2335_006943…	111
GO:0016746	acyltransferase activity	70/11711	486/27801	1	1	1	ucru2886_000374/ucru2886_000392/ucru2886_001186/ucru2886_002903/ucru2886_003293/ucru2886_006270/ucru2886_007565/ucru2886_007704/ucru2886_007814/ucru2886_009005/udeu2335_002208/udeu2335_003373/udeu2335_003630/udeu2335_003908/udeu2335_004387/udeu2335_004841/udeu2335_005115/udeu2335_005412/udeu2335_005934/udeu2335_005949/udeu2335_008453/udeu2335_008598/udeu2335_008656/udeu2335_008657/udeu2335_009087…	70
GO:0050660	flavin adenine dinucleotide binding	59/11711	394/27801	1	1	1	ucru2886_001300/ucru2886_001354/ucru2886_001705/ucru2886_005335/ucru2886_005349/ucru2886_006102/ucru2886_006187/ucru2886_006194/ucru2886_006654/ucru2886_008772/ucru2886_008982/ucru2886_008983/udeu2335_000821/udeu2335_003116/udeu2335_003406/udeu2335_004140/udeu2335_005137/udeu2335_008238/udeu2335_008358/udeu2335_008606/udeu2335_009386/udeu2335_009630/udeu2335_009651/udeu2335_010231/udeu2335_010232…	59
GO:0016874	ligase activity	58/11711	475/27801	1	1	1	ucru2886_000266/ucru2886_000531/ucru2886_001224/ucru2886_002067/ucru2886_002273/ucru2886_002456/ucru2886_002604/ucru2886_003845/ucru2886_004999/ucru2886_006924/ucru2886_007412/ucru2886_008895/udeu2335_000243/udeu2335_002162/udeu2335_003856/udeu2335_005215/udeu2335_006794/udeu2335_007079/udeu2335_007285/udeu2335_007286/udeu2335_008140/udeu2335_008936/udeu2335_009446/uhis2337_000139/uhis2337_000329…	58
GO:0005887	plasma membrane	56/11711	456/27801	1	1	1	ucru2886_000112/ucru2886_002366/ucru2886_005247/ucru2886_005954/ucru2886_006101/ucru2886_007489/ucru2886_008152/ucru2886_008694/ucru2886_009254/udeu2335_002084/udeu2335_004034/udeu2335_004845/udeu2335_005036/udeu2335_005980/udeu2335_007363/udeu2335_007421/udeu2335_008454/udeu2335_009886/udeu2335_009923/udeu2335_010047/udeu2335_010048/uhis2337_000401/uhis2337_001268/uhis2337_001379/uhis2337_001406…	56
GO:0031226	obsolete intrinsic component of plasma membrane	56/11711	461/27801	1	1	1	ucru2886_000112/ucru2886_002366/ucru2886_005247/ucru2886_005954/ucru2886_006101/ucru2886_007489/ucru2886_008152/ucru2886_008694/ucru2886_009254/udeu2335_002084/udeu2335_004034/udeu2335_004845/udeu2335_005036/udeu2335_005980/udeu2335_007363/udeu2335_007421/udeu2335_008454/udeu2335_009886/udeu2335_009923/udeu2335_010047/udeu2335_010048/uhis2337_000401/uhis2337_001268/uhis2337_001379/uhis2337_001406…	56
GO:0032787	monocarboxylic acid metabolic process	54/11711	498/27801	1	1	1	ucru2886_000374/ucru2886_000392/ucru2886_006197/ucru2886_006270/ucru2886_008141/ucru2886_009005/udeu2335_003373/udeu2335_003908/udeu2335_004387/udeu2335_004841/udeu2335_005115/udeu2335_005934/udeu2335_005949/udeu2335_008453/udeu2335_008598/udeu2335_008621/udeu2335_008656/udeu2335_008657/udeu2335_010058/udeu2335_010059/udeu2335_010245/uhis2337_001164/uhis2337_002996/uhis2337_003682/uhis2337_003845…	54
GO:0019748	secondary metabolic process	52/11711	175/27801	0.999745	1	1	ucru2886_000017/ucru2886_000374/ucru2886_000392/ucru2886_001224/ucru2886_006270/ucru2886_006654/udeu2335_000391/udeu2335_002162/udeu2335_003373/udeu2335_003730/udeu2335_003908/udeu2335_004387/udeu2335_004841/udeu2335_004931/udeu2335_004932/udeu2335_005934/udeu2335_005949/udeu2335_008453/udeu2335_008598/udeu2335_008656/udeu2335_008657/udeu2335_010245/uhis2337_001602/uhis2337_002728/uhis2337_002996…	52
GO:0071949	FAD binding	50/11711	210/27801	1	1	1	ucru2886_000017/ucru2886_001928/ucru2886_003991/ucru2886_005292/ucru2886_005335/ucru2886_006038/ucru2886_006102/ucru2886_006520/ucru2886_008160/ucru2886_008218/ucru2886_008772/udeu2335_004022/udeu2335_006975/udeu2335_008358/udeu2335_009386/udeu2335_009630/udeu2335_010227/udeu2335_010251/uhis2337_001294/uhis2337_002539/uhis2337_004160/uhis2337_005113/uhis2337_005387/uhis2337_005396/uhis2337_005992…	50
GO:0044550	secondary metabolite biosynthetic process	47/11711	124/27801	0.852169	1	1	ucru2886_000017/ucru2886_000374/ucru2886_000392/ucru2886_006270/ucru2886_006654/udeu2335_000391/udeu2335_003373/udeu2335_003730/udeu2335_003908/udeu2335_004387/udeu2335_004841/udeu2335_004931/udeu2335_004932/udeu2335_005934/udeu2335_005949/udeu2335_008453/udeu2335_008598/udeu2335_008656/udeu2335_008657/udeu2335_010245/uhis2337_001602/uhis2337_002996/uhis2337_003682/uhis2337_003845/uhis2337_004627…	47
GO:0022804	active transmembrane transporter activity	47/11711	436/27801	1	1	1	ucru2886_000112/ucru2886_000113/ucru2886_000257/ucru2886_003520/ucru2886_004081/ucru2886_005247/ucru2886_005935/udeu2335_000960/udeu2335_001912/udeu2335_003130/udeu2335_003401/udeu2335_003801/udeu2335_004034/udeu2335_005598/udeu2335_006023/udeu2335_006024/udeu2335_007496/uhis2337_000557/uhis2337_001379/uhis2337_001918/uhis2337_007185/uhis2337_007273/uhis2337_007749/uhis2337_009399/uhis2337_009621…	47
GO:0022890	inorganic cation transmembrane transporter activity	46/11711	468/27801	1	1	1	ucru2886_000257/ucru2886_002366/ucru2886_003520/ucru2886_004081/ucru2886_005247/ucru2886_008093/udeu2335_000960/udeu2335_001912/udeu2335_003130/udeu2335_003801/udeu2335_004034/udeu2335_005036/udeu2335_005598/udeu2335_006023/udeu2335_006024/udeu2335_007363/udeu2335_007496/udeu2335_010106/uhis2337_000401/uhis2337_000557/uhis2337_001268/uhis2337_001379/uhis2337_001918/uhis2337_004070/uhis2337_007185…	46
GO:0008168	methyltransferase activity	43/11711	439/27801	1	1	1	ucru2886_001612/ucru2886_001927/ucru2886_002847/ucru2886_003156/ucru2886_006000/ucru2886_006809/ucru2886_008400/udeu2335_000010/udeu2335_001001/udeu2335_001547/udeu2335_002171/udeu2335_003375/udeu2335_005815/udeu2335_006187/udeu2335_006974/uhis2337_000071/uhis2337_000626/uhis2337_001541/uhis2337_001542/uhis2337_002305/uhis2337_005065/uhis2337_005940/uhis2337_007339/uhis2337_007667/uhis2337_009056…	43
GO:0003700	DNA-binding transcription factor activity	41/11711	498/27801	1	1	1	ucru2886_002255/ucru2886_002923/ucru2886_002928/ucru2886_005560/ucru2886_005880/ucru2886_006440/ucru2886_007293/udeu2335_001378/udeu2335_002804/udeu2335_003412/udeu2335_005069/udeu2335_005381/udeu2335_005387/udeu2335_007261/udeu2335_007665/udeu2335_007666/udeu2335_008835/uhis2337_004317/uhis2337_004442/uhis2337_004915/uhis2337_005666/uhis2337_007201/uhis2337_009390/unyl2890_000028/unyl2890_000369…	41
GO:0006631	fatty acid metabolic process	41/11711	326/27801	1	1	1	ucru2886_000374/ucru2886_000392/ucru2886_006270/ucru2886_008141/udeu2335_003373/udeu2335_003908/udeu2335_004387/udeu2335_004841/udeu2335_005934/udeu2335_005949/udeu2335_008453/udeu2335_008598/udeu2335_008656/udeu2335_008657/udeu2335_010058/udeu2335_010059/udeu2335_010245/uhis2337_002996/uhis2337_003682/uhis2337_003845/uhis2337_004019/uhis2337_004627/uhis2337_004680/uhis2337_005697/uhis2337_005989…	41
GO:0032268	regulation of protein metabolic process	39/11711	454/27801	1	1	1	ucru2886_000170/ucru2886_001416/ucru2886_002819/ucru2886_002868/ucru2886_004269/ucru2886_007118/udeu2335_000554/udeu2335_001202/udeu2335_002377/udeu2335_005449/udeu2335_005505/udeu2335_007638/udeu2335_008018/uhis2337_000205/uhis2337_001790/uhis2337_002835/uhis2337_003459/uhis2337_004022/uhis2337_004207/uhis2337_004261/uhis2337_004588/uhis2337_004903/uhis2337_006319/uhis2337_007828/uhis2337_008533…	39
GO:0051246	regulation of protein metabolic process	39/11711	471/27801	1	1	1	ucru2886_000170/ucru2886_001416/ucru2886_002819/ucru2886_002868/ucru2886_004269/ucru2886_007118/udeu2335_000554/udeu2335_001202/udeu2335_002377/udeu2335_005449/udeu2335_005505/udeu2335_007638/udeu2335_008018/uhis2337_000205/uhis2337_001790/uhis2337_002835/uhis2337_003459/uhis2337_004022/uhis2337_004207/uhis2337_004261/uhis2337_004588/uhis2337_004903/uhis2337_006319/uhis2337_007828/uhis2337_008533…	39
GO:0000003	reproduction	38/11711	319/27801	1	1	1	ucru2886_000166/ucru2886_002346/ucru2886_002846/ucru2886_002923/ucru2886_004811/ucru2886_005955/ucru2886_009023/udeu2335_005112/udeu2335_005387/udeu2335_005469/udeu2335_006182/udeu2335_009242/uhis2337_000388/uhis2337_000623/uhis2337_000811/uhis2337_001203/uhis2337_004239/uhis2337_004317/uhis2337_007309/uhis2337_007832/uhis2337_009368/unyl2890_000076/unyl2890_000297/unyl2890_000369/unyl2890_000768…	38
GO:0009891	positive regulation of biosynthetic process	38/11711	461/27801	1	1	1	ucru2886_001186/ucru2886_002077/ucru2886_002923/ucru2886_003257/ucru2886_005880/ucru2886_006397/udeu2335_001666/udeu2335_002208/udeu2335_002377/udeu2335_005069/udeu2335_005387/udeu2335_007089/udeu2335_007665/udeu2335_007666/uhis2337_000148/uhis2337_000882/uhis2337_001411/uhis2337_002773/uhis2337_003498/uhis2337_004317/uhis2337_004840/uhis2337_005166/uhis2337_007201/uhis2337_009164/unyl2890_000028…	38
GO:0010557	positive regulation of macromolecule biosynthetic process	38/11711	458/27801	1	1	1	ucru2886_001186/ucru2886_002077/ucru2886_002923/ucru2886_003257/ucru2886_005880/ucru2886_006397/udeu2335_001666/udeu2335_002208/udeu2335_002377/udeu2335_005069/udeu2335_005387/udeu2335_007089/udeu2335_007665/udeu2335_007666/uhis2337_000148/uhis2337_000882/uhis2337_001411/uhis2337_002773/uhis2337_003498/uhis2337_004317/uhis2337_004840/uhis2337_005166/uhis2337_007201/uhis2337_009164/unyl2890_000028…	38
GO:0022414	reproductive process	38/11711	319/27801	1	1	1	ucru2886_000166/ucru2886_002346/ucru2886_002846/ucru2886_002923/ucru2886_004811/ucru2886_005955/ucru2886_009023/udeu2335_005112/udeu2335_005387/udeu2335_005469/udeu2335_006182/udeu2335_009242/uhis2337_000388/uhis2337_000623/uhis2337_000811/uhis2337_001203/uhis2337_004239/uhis2337_004317/uhis2337_007309/uhis2337_007832/uhis2337_009368/unyl2890_000076/unyl2890_000297/unyl2890_000369/unyl2890_000768…	38
GO:0031328	positive regulation of cellular biosynthetic process	38/11711	461/27801	1	1	1	ucru2886_001186/ucru2886_002077/ucru2886_002923/ucru2886_003257/ucru2886_005880/ucru2886_006397/udeu2335_001666/udeu2335_002208/udeu2335_002377/udeu2335_005069/udeu2335_005387/udeu2335_007089/udeu2335_007665/udeu2335_007666/uhis2337_000148/uhis2337_000882/uhis2337_001411/uhis2337_002773/uhis2337_003498/uhis2337_004317/uhis2337_004840/uhis2337_005166/uhis2337_007201/uhis2337_009164/unyl2890_000028…	38
GO:0016050	vesicle organization	37/11711	454/27801	1	1	1	ucru2886_001017/ucru2886_001416/ucru2886_003110/ucru2886_003400/ucru2886_008224/ucru2886_008529/udeu2335_000554/udeu2335_001533/udeu2335_001805/udeu2335_002361/udeu2335_003555/udeu2335_003662/udeu2335_009661/udeu2335_009957/uhis2337_002906/uhis2337_003940/uhis2337_005051/uhis2337_005318/uhis2337_009036/uhis2337_009199/uhis2337_009289/unyl2890_000540/unyl2890_001054/unyl2890_001142/unyl2890_002046…	37
GO:0045893	positive regulation of DNA-templated transcription	37/11711	391/27801	1	1	1	ucru2886_001186/ucru2886_002077/ucru2886_002923/ucru2886_003257/ucru2886_005880/ucru2886_006397/udeu2335_001666/udeu2335_002208/udeu2335_005069/udeu2335_005387/udeu2335_007089/udeu2335_007665/udeu2335_007666/uhis2337_000148/uhis2337_000882/uhis2337_001411/uhis2337_002773/uhis2337_003498/uhis2337_004317/uhis2337_004840/uhis2337_005166/uhis2337_007201/uhis2337_009164/unyl2890_000028/unyl2890_000369…	37
GO:1902680	positive regulation of RNA biosynthetic process	37/11711	391/27801	1	1	1	ucru2886_001186/ucru2886_002077/ucru2886_002923/ucru2886_003257/ucru2886_005880/ucru2886_006397/udeu2335_001666/udeu2335_002208/udeu2335_005069/udeu2335_005387/udeu2335_007089/udeu2335_007665/udeu2335_007666/uhis2337_000148/uhis2337_000882/uhis2337_001411/uhis2337_002773/uhis2337_003498/uhis2337_004317/uhis2337_004840/uhis2337_005166/uhis2337_007201/uhis2337_009164/unyl2890_000028/unyl2890_000369…	37
GO:1903508	positive regulation of nucleic acid-templated transcription	37/11711	391/27801	1	1	1	ucru2886_001186/ucru2886_002077/ucru2886_002923/ucru2886_003257/ucru2886_005880/ucru2886_006397/udeu2335_001666/udeu2335_002208/udeu2335_005069/udeu2335_005387/udeu2335_007089/udeu2335_007665/udeu2335_007666/uhis2337_000148/uhis2337_000882/uhis2337_001411/uhis2337_002773/uhis2337_003498/uhis2337_004317/uhis2337_004840/uhis2337_005166/uhis2337_007201/uhis2337_009164/unyl2890_000028/unyl2890_000369…	37
GO:0006633	fatty acid biosynthetic process	36/11711	166/27801	1	1	1	ucru2886_000374/ucru2886_000392/ucru2886_006270/udeu2335_003373/udeu2335_003908/udeu2335_004387/udeu2335_004841/udeu2335_005934/udeu2335_005949/udeu2335_008453/udeu2335_008598/udeu2335_008656/udeu2335_008657/udeu2335_010245/uhis2337_002996/uhis2337_003682/uhis2337_003845/uhis2337_004627/uhis2337_004680/uhis2337_005697/uhis2337_005989/unyl2890_001389/unyl2890_002570/unyl2890_003050/unyl2890_005957…	36
GO:0072330	monocarboxylic acid biosynthetic process	36/11711	181/27801	1	1	1	ucru2886_000374/ucru2886_000392/ucru2886_006270/udeu2335_003373/udeu2335_003908/udeu2335_004387/udeu2335_004841/udeu2335_005934/udeu2335_005949/udeu2335_008453/udeu2335_008598/udeu2335_008656/udeu2335_008657/udeu2335_010245/uhis2337_002996/uhis2337_003682/uhis2337_003845/uhis2337_004627/uhis2337_004680/uhis2337_005697/uhis2337_005989/unyl2890_001389/unyl2890_002570/unyl2890_003050/unyl2890_005957…	36
GO:0006310	DNA recombination	36/11711	366/27801	1	1	1	ucru2886_000351/ucru2886_002346/ucru2886_002846/ucru2886_005914/ucru2886_005955/ucru2886_006006/ucru2886_007412/ucru2886_009023/udeu2335_005112/udeu2335_005469/udeu2335_008140/udeu2335_009242/uhis2337_000388/uhis2337_000811/uhis2337_001203/uhis2337_004239/uhis2337_006786/uhis2337_007309/uhis2337_007349/uhis2337_008411/uhis2337_009368/unyl2890_000076/unyl2890_000121/unyl2890_000297/unyl2890_000768…	36
GO:0099080	supramolecular complex	36/11711	441/27801	1	1	1	ucru2886_000170/ucru2886_000981/ucru2886_002373/ucru2886_002819/ucru2886_003148/ucru2886_003574/ucru2886_004507/ucru2886_006065/udeu2335_001446/udeu2335_002401/udeu2335_003176/udeu2335_003774/udeu2335_005146/udeu2335_005505/udeu2335_006526/udeu2335_010772/uhis2337_000092/uhis2337_002941/uhis2337_004207/uhis2337_007828/uhis2337_009553/unyl2890_000272/unyl2890_001425/unyl2890_002924/unyl2890_003607…	36
GO:0140097	catalytic activity, acting on DNA	36/11711	402/27801	1	1	1	ucru2886_001603/ucru2886_002045/ucru2886_002106/ucru2886_002773/ucru2886_002846/ucru2886_006006/ucru2886_007412/ucru2886_007874/udeu2335_000415/udeu2335_005469/udeu2335_007051/udeu2335_007120/udeu2335_008140/uhis2337_000118/uhis2337_000182/uhis2337_000811/uhis2337_003714/uhis2337_004239/uhis2337_007349/uhis2337_008312/uhis2337_008411/unyl2890_000121/unyl2890_000297/unyl2890_002661/unyl2890_004488…	36
GO:0015078	proton transmembrane transporter activity	34/11711	269/27801	1	1	1	ucru2886_000257/ucru2886_003520/ucru2886_004081/ucru2886_005247/udeu2335_000960/udeu2335_001912/udeu2335_003130/udeu2335_003801/udeu2335_004034/udeu2335_005598/udeu2335_006023/udeu2335_006024/udeu2335_007496/uhis2337_000557/uhis2337_001379/uhis2337_001918/uhis2337_007185/uhis2337_007749/uhis2337_009621/unyl2890_000008/unyl2890_001446/unyl2890_001497/unyl2890_002404/unyl2890_003684/unyl2890_005646…	34
GO:0015291	secondary active transmembrane transporter activity	34/11711	290/27801	1	1	1	ucru2886_000257/ucru2886_003520/ucru2886_004081/ucru2886_005247/udeu2335_000960/udeu2335_001912/udeu2335_003130/udeu2335_003801/udeu2335_004034/udeu2335_005598/udeu2335_006023/udeu2335_006024/udeu2335_007496/uhis2337_000557/uhis2337_001379/uhis2337_001918/uhis2337_007185/uhis2337_007749/uhis2337_009621/unyl2890_000008/unyl2890_001446/unyl2890_001497/unyl2890_002404/unyl2890_003684/unyl2890_005646…	34
GO:0022853	active monoatomic ion transmembrane transporter activity	34/11711	288/27801	1	1	1	ucru2886_000257/ucru2886_003520/ucru2886_004081/ucru2886_005247/udeu2335_000960/udeu2335_001912/udeu2335_003130/udeu2335_003801/udeu2335_004034/udeu2335_005598/udeu2335_006023/udeu2335_006024/udeu2335_007496/uhis2337_000557/uhis2337_001379/uhis2337_001918/uhis2337_007185/uhis2337_007749/uhis2337_009621/unyl2890_000008/unyl2890_001446/unyl2890_001497/unyl2890_002404/unyl2890_003684/unyl2890_005646…	34
GO:0051321	meiotic cell cycle	34/11711	255/27801	1	1	1	ucru2886_002346/ucru2886_002846/ucru2886_002923/ucru2886_004811/ucru2886_005955/ucru2886_009023/udeu2335_005112/udeu2335_005387/udeu2335_005469/udeu2335_006182/udeu2335_009242/uhis2337_000388/uhis2337_000623/uhis2337_000811/uhis2337_001203/uhis2337_004239/uhis2337_004317/uhis2337_007309/uhis2337_009368/unyl2890_000076/unyl2890_000297/unyl2890_000369/unyl2890_000768/unyl2890_001226/unyl2890_002896…	34
GO:0070647	protein modification by small protein conjugation or removal	34/11711	467/27801	1	1	1	ucru2886_000531/ucru2886_002868/ucru2886_003845/ucru2886_005036/ucru2886_006761/ucru2886_007486/udeu2335_003890/udeu2335_005449/udeu2335_006794/udeu2335_006985/udeu2335_008018/udeu2335_008066/udeu2335_010013/uhis2337_001265/uhis2337_001533/uhis2337_003386/uhis2337_003497/uhis2337_004261/uhis2337_006270/uhis2337_006290/uhis2337_007516/uhis2337_008478/uhis2337_008533/unyl2890_000316/unyl2890_003882…	34
GO:0140013	meiotic nuclear division	34/11711	255/27801	1	1	1	ucru2886_002346/ucru2886_002846/ucru2886_002923/ucru2886_004811/ucru2886_005955/ucru2886_009023/udeu2335_005112/udeu2335_005387/udeu2335_005469/udeu2335_006182/udeu2335_009242/uhis2337_000388/uhis2337_000623/uhis2337_000811/uhis2337_001203/uhis2337_004239/uhis2337_004317/uhis2337_007309/uhis2337_009368/unyl2890_000076/unyl2890_000297/unyl2890_000369/unyl2890_000768/unyl2890_001226/unyl2890_002896…	34
GO:1903046	meiotic cell cycle process	34/11711	255/27801	1	1	1	ucru2886_002346/ucru2886_002846/ucru2886_002923/ucru2886_004811/ucru2886_005955/ucru2886_009023/udeu2335_005112/udeu2335_005387/udeu2335_005469/udeu2335_006182/udeu2335_009242/uhis2337_000388/uhis2337_000623/uhis2337_000811/uhis2337_001203/uhis2337_004239/uhis2337_004317/uhis2337_007309/uhis2337_009368/unyl2890_000076/unyl2890_000297/unyl2890_000369/unyl2890_000768/unyl2890_001226/unyl2890_002896…	34
GO:0000322	storage vacuole	33/11711	489/27801	1	1	1	ucru2886_000022/ucru2886_002834/ucru2886_003520/ucru2886_005428/ucru2886_005845/ucru2886_008224/udeu2335_001912/udeu2335_003064/udeu2335_004719/udeu2335_005481/udeu2335_005560/udeu2335_008900/udeu2335_009957/uhis2337_003940/uhis2337_004232/uhis2337_004952/uhis2337_005968/unyl2890_003214/unyl2890_003508/unyl2890_004406/unyl2890_005646/unyl2890_006750/unyl2890_007158/unyl2890_007358/upol2893_000005…	33
GO:0000324	fungal-type vacuole	33/11711	489/27801	1	1	1	ucru2886_000022/ucru2886_002834/ucru2886_003520/ucru2886_005428/ucru2886_005845/ucru2886_008224/udeu2335_001912/udeu2335_003064/udeu2335_004719/udeu2335_005481/udeu2335_005560/udeu2335_008900/udeu2335_009957/uhis2337_003940/uhis2337_004232/uhis2337_004952/uhis2337_005968/unyl2890_003214/unyl2890_003508/unyl2890_004406/unyl2890_005646/unyl2890_006750/unyl2890_007158/unyl2890_007358/upol2893_000005…	33
GO:0005774	vacuolar membrane	33/11711	401/27801	1	1	1	ucru2886_000022/ucru2886_002834/ucru2886_003520/ucru2886_005428/ucru2886_005499/ucru2886_008224/udeu2335_001912/udeu2335_002737/udeu2335_004719/udeu2335_005481/udeu2335_005560/udeu2335_008900/udeu2335_009957/uhis2337_003940/uhis2337_004232/uhis2337_004952/uhis2337_005611/unyl2890_003214/unyl2890_003508/unyl2890_004124/unyl2890_005646/unyl2890_006750/unyl2890_007158/unyl2890_007358/upol2893_000005…	33
GO:0016791	phosphatase activity	33/11711	465/27801	1	1	1	ucru2886_002663/ucru2886_003241/ucru2886_003309/ucru2886_005808/ucru2886_008016/udeu2335_000302/udeu2335_001715/udeu2335_002950/udeu2335_003018/udeu2335_003699/udeu2335_005931/udeu2335_010206/uhis2337_004148/uhis2337_005148/uhis2337_005213/uhis2337_005887/uhis2337_006343/uhis2337_009161/unyl2890_001018/unyl2890_003019/unyl2890_004313/unyl2890_004372/unyl2890_005419/unyl2890_005478/unyl2890_006521…	33
GO:0000977	RNA polymerase II transcription regulatory region sequence-specific DNA binding	32/11711	379/27801	1	1	1	ucru2886_002928/ucru2886_005560/ucru2886_005880/ucru2886_006440/ucru2886_007293/udeu2335_001378/udeu2335_002804/udeu2335_003412/udeu2335_005381/udeu2335_007665/udeu2335_007666/udeu2335_008835/uhis2337_004442/uhis2337_004915/uhis2337_005666/uhis2337_007201/uhis2337_009390/unyl2890_000028/unyl2890_000374/unyl2890_000611/unyl2890_001248/unyl2890_001734/unyl2890_004176/unyl2890_007753/upol2893_000165…	32
GO:0006914	autophagy	32/11711	257/27801	1	1	1	ucru2886_000531/ucru2886_000796/ucru2886_002330/ucru2886_003314/ucru2886_004269/ucru2886_005773/ucru2886_006058/ucru2886_006229/ucru2886_008224/udeu2335_001175/udeu2335_001719/udeu2335_003555/udeu2335_007638/udeu2335_009957/uhis2337_001790/uhis2337_003940/uhis2337_005208/uhis2337_006748/uhis2337_007516/uhis2337_009289/unyl2890_001142/unyl2890_001711/unyl2890_003214/unyl2890_003882/unyl2890_004664…	32
GO:0007005	mitochondrion organization	32/11711	500/27801	1	1	1	ucru2886_000531/ucru2886_002949/ucru2886_004269/ucru2886_004808/ucru2886_009142/udeu2335_001077/udeu2335_001922/udeu2335_005359/udeu2335_005815/udeu2335_007638/udeu2335_010031/uhis2337_001013/uhis2337_001790/uhis2337_003998/uhis2337_004343/uhis2337_007516/unyl2890_000394/unyl2890_001485/unyl2890_001711/unyl2890_003164/unyl2890_003882/unyl2890_005660/unyl2890_006288/unyl2890_006925/upol2893_000388…	32
GO:0008092	cytoskeletal protein binding	31/11711	327/27801	1	1	1	ucru2886_002373/ucru2886_003531/ucru2886_004507/ucru2886_006065/udeu2335_001123/udeu2335_001446/udeu2335_001917/udeu2335_003176/udeu2335_003662/udeu2335_003774/udeu2335_004153/udeu2335_009234/udeu2335_010772/uhis2337_000092/uhis2337_003599/uhis2337_003695/uhis2337_004704/uhis2337_005404/uhis2337_008356/uhis2337_009199/uhis2337_009553/unyl2890_001054/unyl2890_001425/unyl2890_004676/unyl2890_005651…	31
GO:0019899	enzyme binding	31/11711	498/27801	1	1	1	ucru2886_001017/ucru2886_003257/ucru2886_003733/ucru2886_004269/ucru2886_006086/ucru2886_006397/udeu2335_001666/udeu2335_002361/udeu2335_006683/udeu2335_007638/udeu2335_008018/uhis2337_001790/uhis2337_002906/uhis2337_003275/uhis2337_004840/uhis2337_005166/uhis2337_008533/uhis2337_008632/unyl2890_000157/unyl2890_001711/unyl2890_005022/unyl2890_005434/unyl2890_005870/unyl2890_007702/unyl2890_008136…	31
GO:0005768	endosome	30/11711	349/27801	1	1	1	ucru2886_002085/ucru2886_002103/ucru2886_003110/ucru2886_003314/ucru2886_004123/ucru2886_005247/udeu2335_001533/udeu2335_001719/udeu2335_004034/udeu2335_007098/udeu2335_007117/udeu2335_007539/uhis2337_000156/uhis2337_000179/uhis2337_001379/uhis2337_001879/uhis2337_005051/uhis2337_005208/unyl2890_001619/unyl2890_004529/unyl2890_004549/unyl2890_005319/unyl2890_005484/unyl2890_007242/upol2893_004160…	30
GO:0006457	protein folding	30/11711	339/27801	1	1	1	ucru2886_000224/ucru2886_003531/ucru2886_005654/ucru2886_006162/udeu2335_001917/udeu2335_002892/udeu2335_003575/udeu2335_004153/udeu2335_004714/uhis2337_000192/uhis2337_004574/uhis2337_004917/uhis2337_005404/uhis2337_005777/uhis2337_005811/uhis2337_007236/uhis2337_007284/uhis2337_007785/uhis2337_008841/uhis2337_009269/unyl2890_000226/unyl2890_001121/unyl2890_003653/unyl2890_004262/unyl2890_005651…	30
GO:0022411	cellular component disassembly	30/11711	234/27801	1	1	1	ucru2886_000531/ucru2886_003314/ucru2886_004269/ucru2886_007118/udeu2335_001202/udeu2335_001719/udeu2335_003555/udeu2335_007638/uhis2337_000205/uhis2337_001790/uhis2337_002835/uhis2337_003459/uhis2337_004022/uhis2337_004588/uhis2337_004903/uhis2337_005208/uhis2337_006319/uhis2337_007516/uhis2337_009289/uhis2337_009935/unyl2890_000805/unyl2890_001142/unyl2890_001711/unyl2890_003882/unyl2890_005484…	30
GO:0000279	M phase	29/11711	150/27801	1	1	1	ucru2886_002346/ucru2886_002846/ucru2886_004811/ucru2886_005955/ucru2886_009023/udeu2335_005112/udeu2335_005469/udeu2335_006182/udeu2335_009242/uhis2337_000388/uhis2337_000623/uhis2337_000811/uhis2337_001203/uhis2337_004239/uhis2337_007309/uhis2337_009368/unyl2890_000076/unyl2890_000297/unyl2890_000768/unyl2890_001226/unyl2890_002896/unyl2890_004809/unyl2890_006291/upol2893_000480/upol2893_000702…	29
GO:0007127	meiosis I	29/11711	150/27801	1	1	1	ucru2886_002346/ucru2886_002846/ucru2886_004811/ucru2886_005955/ucru2886_009023/udeu2335_005112/udeu2335_005469/udeu2335_006182/udeu2335_009242/uhis2337_000388/uhis2337_000623/uhis2337_000811/uhis2337_001203/uhis2337_004239/uhis2337_007309/uhis2337_009368/unyl2890_000076/unyl2890_000297/unyl2890_000768/unyl2890_001226/unyl2890_002896/unyl2890_004809/unyl2890_006291/upol2893_000480/upol2893_000702…	29
GO:0007134	meiotic telophase I	29/11711	150/27801	1	1	1	ucru2886_002346/ucru2886_002846/ucru2886_004811/ucru2886_005955/ucru2886_009023/udeu2335_005112/udeu2335_005469/udeu2335_006182/udeu2335_009242/uhis2337_000388/uhis2337_000623/uhis2337_000811/uhis2337_001203/uhis2337_004239/uhis2337_007309/uhis2337_009368/unyl2890_000076/unyl2890_000297/unyl2890_000768/unyl2890_001226/unyl2890_002896/unyl2890_004809/unyl2890_006291/upol2893_000480/upol2893_000702…	29
GO:0051326	telophase	29/11711	150/27801	1	1	1	ucru2886_002346/ucru2886_002846/ucru2886_004811/ucru2886_005955/ucru2886_009023/udeu2335_005112/udeu2335_005469/udeu2335_006182/udeu2335_009242/uhis2337_000388/uhis2337_000623/uhis2337_000811/uhis2337_001203/uhis2337_004239/uhis2337_007309/uhis2337_009368/unyl2890_000076/unyl2890_000297/unyl2890_000768/unyl2890_001226/unyl2890_002896/unyl2890_004809/unyl2890_006291/upol2893_000480/upol2893_000702…	29
GO:0098762	meiotic cell cycle phase	29/11711	150/27801	1	1	1	ucru2886_002346/ucru2886_002846/ucru2886_004811/ucru2886_005955/ucru2886_009023/udeu2335_005112/udeu2335_005469/udeu2335_006182/udeu2335_009242/uhis2337_000388/uhis2337_000623/uhis2337_000811/uhis2337_001203/uhis2337_004239/uhis2337_007309/uhis2337_009368/unyl2890_000076/unyl2890_000297/unyl2890_000768/unyl2890_001226/unyl2890_002896/unyl2890_004809/unyl2890_006291/upol2893_000480/upol2893_000702…	29
GO:0098764	meiosis I cell cycle phase	29/11711	150/27801	1	1	1	ucru2886_002346/ucru2886_002846/ucru2886_004811/ucru2886_005955/ucru2886_009023/udeu2335_005112/udeu2335_005469/udeu2335_006182/udeu2335_009242/uhis2337_000388/uhis2337_000623/uhis2337_000811/uhis2337_001203/uhis2337_004239/uhis2337_007309/uhis2337_009368/unyl2890_000076/unyl2890_000297/unyl2890_000768/unyl2890_001226/unyl2890_002896/unyl2890_004809/unyl2890_006291/upol2893_000480/upol2893_000702…	29
GO:0061982	meiosis I cell cycle process	29/11711	165/27801	1	1	1	ucru2886_002346/ucru2886_002846/ucru2886_004811/ucru2886_005955/ucru2886_009023/udeu2335_005112/udeu2335_005469/udeu2335_006182/udeu2335_009242/uhis2337_000388/uhis2337_000623/uhis2337_000811/uhis2337_001203/uhis2337_004239/uhis2337_007309/uhis2337_009368/unyl2890_000076/unyl2890_000297/unyl2890_000768/unyl2890_001226/unyl2890_002896/unyl2890_004809/unyl2890_006291/upol2893_000480/upol2893_000702…	29
GO:0022403	cell cycle phase	29/11711	183/27801	1	1	1	ucru2886_002346/ucru2886_002846/ucru2886_004811/ucru2886_005955/ucru2886_009023/udeu2335_005112/udeu2335_005469/udeu2335_006182/udeu2335_009242/uhis2337_000388/uhis2337_000623/uhis2337_000811/uhis2337_001203/uhis2337_004239/uhis2337_007309/uhis2337_009368/unyl2890_000076/unyl2890_000297/unyl2890_000768/unyl2890_001226/unyl2890_002896/unyl2890_004809/unyl2890_006291/upol2893_000480/upol2893_000702…	29
GO:0044848	biological phase	29/11711	183/27801	1	1	1	ucru2886_002346/ucru2886_002846/ucru2886_004811/ucru2886_005955/ucru2886_009023/udeu2335_005112/udeu2335_005469/udeu2335_006182/udeu2335_009242/uhis2337_000388/uhis2337_000623/uhis2337_000811/uhis2337_001203/uhis2337_004239/uhis2337_007309/uhis2337_009368/unyl2890_000076/unyl2890_000297/unyl2890_000768/unyl2890_001226/unyl2890_002896/unyl2890_004809/unyl2890_006291/upol2893_000480/upol2893_000702…	29
GO:0032446	protein modification by small protein conjugation	29/11711	324/27801	1	1	1	ucru2886_000531/ucru2886_002868/ucru2886_003845/ucru2886_005036/ucru2886_006761/udeu2335_003890/udeu2335_005449/udeu2335_006794/udeu2335_006985/udeu2335_008018/udeu2335_010013/uhis2337_001265/uhis2337_001533/uhis2337_003386/uhis2337_003497/uhis2337_004261/uhis2337_006270/uhis2337_006290/uhis2337_007516/uhis2337_008533/unyl2890_000316/unyl2890_003882/unyl2890_005135/unyl2890_007115/unyl2890_008136…	29
GO:0000329	fungal-type vacuole membrane	28/11711	341/27801	1	1	1	ucru2886_000022/ucru2886_002834/ucru2886_003520/ucru2886_005428/ucru2886_008224/udeu2335_001912/udeu2335_004719/udeu2335_005481/udeu2335_005560/udeu2335_008900/udeu2335_009957/uhis2337_003940/uhis2337_004232/uhis2337_004952/unyl2890_003214/unyl2890_003508/unyl2890_005646/unyl2890_006750/unyl2890_007158/unyl2890_007358/upol2893_000005/upol2893_000490/upol2893_001071/upol2893_002546/upol2893_003959…	28
GO:0007059	chromosome segregation	28/11711	328/27801	1	1	1	ucru2886_002346/ucru2886_003574/ucru2886_004811/ucru2886_005955/ucru2886_009023/udeu2335_005112/udeu2335_006182/udeu2335_006526/udeu2335_009242/udeu2335_010013/uhis2337_000388/uhis2337_000623/uhis2337_001203/uhis2337_007309/uhis2337_009368/unyl2890_000076/unyl2890_001226/unyl2890_002896/unyl2890_004809/unyl2890_004888/unyl2890_006291/upol2893_000702/upol2893_000851/upol2893_002222/upol2893_003054…	28
GO:0008233	peptidase activity	28/11711	449/27801	1	1	1	ucru2886_005198/ucru2886_007486/ucru2886_008810/ucru2886_008811/ucru2886_009116/udeu2335_001097/udeu2335_001098/udeu2335_004614/udeu2335_007213/udeu2335_008066/uhis2337_000279/uhis2337_001030/uhis2337_001401/uhis2337_007699/uhis2337_008478/unyl2890_002502/unyl2890_004099/unyl2890_007224/unyl2890_007991/unyl2890_008178/upol2893_000383/upol2893_001223/upol2893_001224/upol2893_006118/upol2893_007832…	28
GO:0042578	phosphoric ester hydrolase activity	28/11711	500/27801	1	1	1	ucru2886_002446/ucru2886_002663/ucru2886_003241/ucru2886_005808/ucru2886_008016/udeu2335_000302/udeu2335_002950/udeu2335_003018/udeu2335_005931/udeu2335_010206/uhis2337_004148/uhis2337_005148/uhis2337_005887/uhis2337_006343/uhis2337_007990/unyl2890_003019/unyl2890_004313/unyl2890_004372/unyl2890_005419/unyl2890_006521/unyl2890_006708/unyl2890_007015/upol2893_001336/upol2893_004224/upol2893_004413…	28
GO:0045944	positive regulation of transcription by RNA polymerase II	28/11711	312/27801	1	1	1	ucru2886_001186/ucru2886_002923/ucru2886_003257/ucru2886_005880/udeu2335_001666/udeu2335_002208/udeu2335_005069/udeu2335_005387/udeu2335_007665/udeu2335_007666/uhis2337_000882/uhis2337_001411/uhis2337_002773/uhis2337_003498/uhis2337_004317/uhis2337_005166/uhis2337_007201/uhis2337_009164/unyl2890_000028/unyl2890_000369/unyl2890_001734/unyl2890_005434/unyl2890_005741/upol2893_000411/upol2893_000760…	28
GO:0061919	process utilizing autophagic mechanism	28/11711	243/27801	1	1	1	ucru2886_000531/ucru2886_000796/ucru2886_002330/ucru2886_003314/ucru2886_004269/ucru2886_008224/udeu2335_001719/udeu2335_003555/udeu2335_007638/udeu2335_009957/uhis2337_001790/uhis2337_003940/uhis2337_005208/uhis2337_006748/uhis2337_007516/uhis2337_009289/unyl2890_001142/unyl2890_001711/unyl2890_003214/unyl2890_003882/unyl2890_004664/unyl2890_005484/upol2893_001071/upol2893_002129/upol2893_002924…	28
GO:0098852	lytic vacuole membrane	28/11711	345/27801	1	1	1	ucru2886_000022/ucru2886_002834/ucru2886_003520/ucru2886_005428/ucru2886_008224/udeu2335_001912/udeu2335_004719/udeu2335_005481/udeu2335_005560/udeu2335_008900/udeu2335_009957/uhis2337_003940/uhis2337_004232/uhis2337_004952/unyl2890_003214/unyl2890_003508/unyl2890_005646/unyl2890_006750/unyl2890_007158/unyl2890_007358/upol2893_000005/upol2893_000490/upol2893_001071/upol2893_002546/upol2893_003959…	28
GO:0031177	phosphopantetheine binding	27/11711	69/27801	0.733019	1	1	ucru2886_000392/ucru2886_007701/udeu2335_003373/udeu2335_004840/udeu2335_005934/udeu2335_005948/udeu2335_008453/udeu2335_008598/udeu2335_008657/udeu2335_010245/uhis2337_003682/uhis2337_003845/uhis2337_004627/uhis2337_004680/uhis2337_005697/unyl2890_001389/unyl2890_002528/unyl2890_002570/unyl2890_005957/unyl2890_007465/unyl2890_007553/unyl2890_007601/unyl2890_007734/upol2893_002388/upol2893_005119…	27
GO:0016877	ligase activity, forming carbon-sulfur bonds	27/11711	138/27801	1	1	1	ucru2886_000531/ucru2886_001224/ucru2886_002273/ucru2886_003845/ucru2886_008895/udeu2335_002162/udeu2335_005215/udeu2335_006794/udeu2335_007285/udeu2335_007286/uhis2337_000329/uhis2337_000577/uhis2337_001081/uhis2337_002728/uhis2337_003386/uhis2337_007396/uhis2337_007516/unyl2890_002975/unyl2890_003882/unyl2890_004771/unyl2890_005135/unyl2890_005701/upol2893_002924/upol2893_003338/upol2893_003498…	27
GO:0008652	amino acid biosynthetic process	27/11711	348/27801	1	1	1	ucru2886_000266/ucru2886_001919/ucru2886_002067/ucru2886_002439/ucru2886_002456/ucru2886_002604/ucru2886_004951/ucru2886_007119/udeu2335_000243/udeu2335_001204/udeu2335_002950/udeu2335_005773/udeu2335_007079/uhis2337_000139/uhis2337_000593/uhis2337_004254/uhis2337_006551/uhis2337_008165/unyl2890_000807/unyl2890_004313/unyl2890_004511/unyl2890_006564/unyl2890_006886/upol2893_005520/upol2893_006484…	27
GO:0010629	negative regulation of gene expression	27/11711	364/27801	1	1	1	ucru2886_000170/ucru2886_000981/ucru2886_001947/ucru2886_002819/udeu2335_002401/udeu2335_003426/udeu2335_005505/udeu2335_006996/udeu2335_010129/uhis2337_000068/uhis2337_002941/uhis2337_004091/uhis2337_004207/uhis2337_007828/uhis2337_009378/unyl2890_000272/unyl2890_001237/unyl2890_003078/unyl2890_003607/unyl2890_004447/unyl2890_005904/upol2893_000505/upol2893_001272/upol2893_002233/upol2893_002642…	27
GO:0048193	Golgi vesicle transport	27/11711	478/27801	1	1	1	ucru2886_001943/ucru2886_002103/ucru2886_002572/ucru2886_003028/ucru2886_005350/ucru2886_005853/ucru2886_007799/ucru2886_009090/udeu2335_003755/udeu2335_005250/udeu2335_005251/udeu2335_007117/udeu2335_009073/uhis2337_000179/uhis2337_003779/uhis2337_004427/uhis2337_009731/unyl2890_000478/unyl2890_000981/unyl2890_002727/unyl2890_002728/unyl2890_004549/upol2893_000296/upol2893_001950/upol2893_003761…	27
GO:0048284	organelle fusion	27/11711	223/27801	1	1	1	ucru2886_000166/ucru2886_003110/ucru2886_003400/ucru2886_008224/udeu2335_001533/udeu2335_001805/udeu2335_003555/udeu2335_003662/udeu2335_009957/uhis2337_003940/uhis2337_005051/uhis2337_005318/uhis2337_007832/uhis2337_009199/uhis2337_009289/unyl2890_001054/unyl2890_001142/unyl2890_003214/unyl2890_003603/unyl2890_005319/unyl2890_005564/upol2893_001071/upol2893_002028/upol2893_002129/upol2893_002638…	27
GO:0061025	membrane fusion	27/11711	253/27801	1	1	1	ucru2886_000166/ucru2886_003110/ucru2886_003400/ucru2886_008224/udeu2335_001533/udeu2335_001805/udeu2335_003555/udeu2335_003662/udeu2335_009957/uhis2337_003940/uhis2337_005051/uhis2337_005318/uhis2337_007832/uhis2337_009199/uhis2337_009289/unyl2890_001054/unyl2890_001142/unyl2890_003214/unyl2890_003603/unyl2890_005319/unyl2890_005564/upol2893_001071/upol2893_002028/upol2893_002129/upol2893_002638…	27
GO:1901607	alpha-amino acid biosynthetic process	27/11711	312/27801	1	1	1	ucru2886_000266/ucru2886_001919/ucru2886_002067/ucru2886_002439/ucru2886_002456/ucru2886_002604/ucru2886_004951/ucru2886_007119/udeu2335_000243/udeu2335_001204/udeu2335_002950/udeu2335_005773/udeu2335_007079/uhis2337_000139/uhis2337_000593/uhis2337_004254/uhis2337_006551/uhis2337_008165/unyl2890_000807/unyl2890_004313/unyl2890_004511/unyl2890_006564/unyl2890_006886/upol2893_005520/upol2893_006484…	27
GO:0006575	cellular modified amino acid metabolic process	26/11711	149/27801	1	1	1	ucru2886_000266/ucru2886_002067/ucru2886_002456/ucru2886_002880/ucru2886_009116/udeu2335_001097/udeu2335_001098/udeu2335_005438/udeu2335_007079/udeu2335_009087/uhis2337_000139/uhis2337_001030/uhis2337_003764/uhis2337_004254/uhis2337_004272/unyl2890_000327/unyl2890_002502/unyl2890_002709/unyl2890_004099/unyl2890_004511/upol2893_000452/upol2893_001223/upol2893_001224/upol2893_003776/upol2893_005520…	26
GO:0016616	oxidoreductase activity, acting on the CH-OH group of donors, NAD or NADP as acceptor	26/11711	400/27801	1	1	1	ucru2886_002433/ucru2886_002761/ucru2886_003061/ucru2886_005882/ucru2886_006628/ucru2886_008957/udeu2335_000397/udeu2335_000679/udeu2335_007404/udeu2335_009310/udeu2335_010386/uhis2337_000438/uhis2337_001436/uhis2337_005394/uhis2337_006158/uhis2337_007198/uhis2337_008298/unyl2890_000030/unyl2890_003348/unyl2890_004853/unyl2890_006437/upol2893_000758/upol2893_000935/upol2893_005234/upol2893_006958…	26
GO:0016765	transferase activity, transferring alkyl or aryl (other than methyl) groups	26/11711	218/27801	1	1	1	ucru2886_001870/ucru2886_002880/ucru2886_005809/ucru2886_006036/ucru2886_007834/udeu2335_003020/udeu2335_005438/udeu2335_009095/udeu2335_009096/uhis2337_000231/uhis2337_000953/uhis2337_003747/uhis2337_004272/uhis2337_007368/unyl2890_000138/unyl2890_000327/unyl2890_002089/unyl2890_002432/unyl2890_002692/unyl2890_004371/upol2893_000452/upol2893_000639/upol2893_001408/upol2893_001781/upol2893_003795…	26
GO:0072521	purine-containing compound metabolic process	26/11711	449/27801	1	1	1	ucru2886_001135/ucru2886_002015/ucru2886_008141/udeu2335_002262/udeu2335_003484/udeu2335_005931/udeu2335_007031/udeu2335_007286/udeu2335_010058/udeu2335_010059/uhis2337_000026/uhis2337_002820/uhis2337_004019/uhis2337_006343/uhis2337_009319/unyl2890_001178/unyl2890_001246/unyl2890_003142/unyl2890_004472/unyl2890_007015/unyl2890_008168/upol2893_002170/upol2893_002242/upol2893_005561/upol2893_006108…	26
GO:0015295	solute:proton symporter activity	25/11711	134/27801	1	1	1	ucru2886_000257/ucru2886_004081/udeu2335_000960/udeu2335_003130/udeu2335_003801/udeu2335_005598/udeu2335_006023/udeu2335_006024/udeu2335_007496/uhis2337_000557/uhis2337_001918/uhis2337_007185/uhis2337_007749/uhis2337_009621/unyl2890_000008/unyl2890_001446/unyl2890_001497/unyl2890_002404/unyl2890_003684/unyl2890_006409/upol2893_000777/upol2893_002447/upol2893_002497/upol2893_002721/upol2893_006003	25
GO:0015293	symporter activity	25/11711	139/27801	1	1	1	ucru2886_000257/ucru2886_004081/udeu2335_000960/udeu2335_003130/udeu2335_003801/udeu2335_005598/udeu2335_006023/udeu2335_006024/udeu2335_007496/uhis2337_000557/uhis2337_001918/uhis2337_007185/uhis2337_007749/uhis2337_009621/unyl2890_000008/unyl2890_001446/unyl2890_001497/unyl2890_002404/unyl2890_003684/unyl2890_006409/upol2893_000777/upol2893_002447/upol2893_002497/upol2893_002721/upol2893_006003	25
GO:0015294	solute:monoatomic cation symporter activity	25/11711	139/27801	1	1	1	ucru2886_000257/ucru2886_004081/udeu2335_000960/udeu2335_003130/udeu2335_003801/udeu2335_005598/udeu2335_006023/udeu2335_006024/udeu2335_007496/uhis2337_000557/uhis2337_001918/uhis2337_007185/uhis2337_007749/uhis2337_009621/unyl2890_000008/unyl2890_001446/unyl2890_001497/unyl2890_002404/unyl2890_003684/unyl2890_006409/upol2893_000777/upol2893_002447/upol2893_002497/upol2893_002721/upol2893_006003	25
GO:0000287	magnesium ion binding	25/11711	219/27801	1	1	1	ucru2886_002015/ucru2886_002366/udeu2335_002147/udeu2335_002950/udeu2335_003484/udeu2335_005036/udeu2335_005931/udeu2335_007031/udeu2335_007363/uhis2337_000026/uhis2337_000401/uhis2337_001268/uhis2337_002655/uhis2337_002657/uhis2337_006343/uhis2337_009319/unyl2890_001178/unyl2890_004472/unyl2890_004823/unyl2890_007015/upol2893_002170/upol2893_005262/upol2893_005561/upol2893_006344/upol2893_008246	25
GO:0140359	ABC-type transporter activity	24/11711	115/27801	1	1	1	ucru2886_000112/ucru2886_000113/ucru2886_005935/udeu2335_003266/udeu2335_003401/udeu2335_005608/udeu2335_005609/uhis2337_001863/uhis2337_006649/uhis2337_007273/uhis2337_009399/uhis2337_009513/uhis2337_009516/unyl2890_000060/unyl2890_001256/unyl2890_001377/unyl2890_001931/unyl2890_004440/unyl2890_006765/upol2893_000716/upol2893_002253/upol2893_002376/upol2893_005594/upol2893_006611	24
GO:0000228	nuclear chromosome	24/11711	346/27801	1	1	1	ucru2886_001626/ucru2886_002923/ucru2886_009023/udeu2335_000743/udeu2335_004126/udeu2335_005112/udeu2335_005387/udeu2335_006077/uhis2337_000502/uhis2337_001203/uhis2337_004317/uhis2337_006885/uhis2337_009368/unyl2890_000369/unyl2890_000768/unyl2890_001226/unyl2890_002228/unyl2890_002896/unyl2890_006375/upol2893_000411/upol2893_001640/upol2893_002222/upol2893_003590/upol2893_005964	24
GO:0005667	transcription regulator complex	24/11711	390/27801	1	1	1	ucru2886_000387/ucru2886_002077/ucru2886_003257/ucru2886_005560/udeu2335_001666/udeu2335_002804/udeu2335_004650/udeu2335_005921/udeu2335_007089/uhis2337_000148/uhis2337_005166/uhis2337_005666/uhis2337_006356/uhis2337_007667/unyl2890_003752/unyl2890_004176/unyl2890_004521/unyl2890_005434/unyl2890_007003/upol2893_002790/upol2893_004210/upol2893_004637/upol2893_005510/upol2893_006361	24
GO:0006091	generation of precursor metabolites and energy	24/11711	368/27801	1	1	1	ucru2886_001135/ucru2886_002273/ucru2886_004022/ucru2886_007050/ucru2886_007052/ucru2886_009056/udeu2335_002262/udeu2335_005063/udeu2335_007285/udeu2335_007286/udeu2335_007434/udeu2335_009312/udeu2335_009313/uhis2337_000329/uhis2337_000577/uhis2337_001243/uhis2337_002019/uhis2337_002820/unyl2890_002858/unyl2890_004771/unyl2890_008168/upol2893_003629/upol2893_005316/upol2893_006108	24
GO:0030170	pyridoxal phosphate binding	24/11711	217/27801	1	1	1	ucru2886_000202/ucru2886_001804/ucru2886_001919/ucru2886_002439/ucru2886_004641/ucru2886_004951/ucru2886_005979/ucru2886_007834/ucru2886_009040/ucru2886_009090/udeu2335_006347/udeu2335_009095/udeu2335_009096/uhis2337_000793/uhis2337_003747/uhis2337_007322/unyl2890_000100/unyl2890_002692/unyl2890_002880/unyl2890_006144/upol2893_000678/upol2893_003606/upol2893_003795/upol2893_005717	24
GO:0051082	unfolded protein binding	24/11711	212/27801	1	1	1	ucru2886_000224/ucru2886_005654/ucru2886_006162/udeu2335_002892/udeu2335_003575/udeu2335_004714/uhis2337_000192/uhis2337_004574/uhis2337_004917/uhis2337_005777/uhis2337_005811/uhis2337_007236/uhis2337_007284/uhis2337_007785/uhis2337_008841/uhis2337_009269/unyl2890_000226/unyl2890_001121/unyl2890_003653/unyl2890_004262/upol2893_000551/upol2893_002108/upol2893_002687/upol2893_004545	24
GO:0090575	RNA polymerase II transcription regulator complex	24/11711	280/27801	1	1	1	ucru2886_000387/ucru2886_002077/ucru2886_003257/ucru2886_005560/udeu2335_001666/udeu2335_002804/udeu2335_004650/udeu2335_005921/udeu2335_007089/uhis2337_000148/uhis2337_005166/uhis2337_005666/uhis2337_006356/uhis2337_007667/unyl2890_003752/unyl2890_004176/unyl2890_004521/unyl2890_005434/unyl2890_007003/upol2893_002790/upol2893_004210/upol2893_004637/upol2893_005510/upol2893_006361	24
GO:0004315	3-oxoacyl-[acyl-carrier-protein] synthase activity	23/11711	61/27801	0.795916	1	1	ucru2886_000374/ucru2886_006270/udeu2335_003373/udeu2335_003908/udeu2335_004841/udeu2335_005934/udeu2335_005949/udeu2335_008453/udeu2335_008598/udeu2335_008656/uhis2337_003682/uhis2337_003845/uhis2337_004627/uhis2337_004680/uhis2337_005697/unyl2890_002570/unyl2890_007463/unyl2890_007553/unyl2890_007601/unyl2890_007735/upol2893_006673/upol2893_007954/upol2893_008183	23
GO:0140662	ATP-dependent protein folding chaperone	23/11711	101/27801	0.999986	1	1	ucru2886_000224/ucru2886_002735/ucru2886_006162/udeu2335_000380/udeu2335_003575/udeu2335_004714/uhis2337_000192/uhis2337_004574/uhis2337_004917/uhis2337_005811/uhis2337_007236/uhis2337_007284/uhis2337_007785/uhis2337_008288/uhis2337_008841/uhis2337_009269/unyl2890_000226/unyl2890_001121/unyl2890_003653/unyl2890_006448/upol2893_000551/upol2893_002108/upol2893_002687	23
GO:0006401	RNA catabolic process	23/11711	328/27801	1	1	1	ucru2886_000170/ucru2886_000981/ucru2886_001947/ucru2886_002819/udeu2335_002401/udeu2335_003426/udeu2335_005505/udeu2335_006996/uhis2337_000068/uhis2337_002941/uhis2337_004207/uhis2337_007828/uhis2337_009378/unyl2890_000272/unyl2890_001237/unyl2890_003607/unyl2890_004447/unyl2890_005904/upol2893_000505/upol2893_002233/upol2893_002642/upol2893_005067/upol2893_005590	23
GO:0006402	mRNA catabolic process	23/11711	254/27801	1	1	1	ucru2886_000170/ucru2886_000981/ucru2886_001947/ucru2886_002819/udeu2335_002401/udeu2335_003426/udeu2335_005505/udeu2335_006996/uhis2337_000068/uhis2337_002941/uhis2337_004207/uhis2337_007828/uhis2337_009378/unyl2890_000272/unyl2890_001237/unyl2890_003607/unyl2890_004447/unyl2890_005904/upol2893_000505/upol2893_002233/upol2893_002642/upol2893_005067/upol2893_005590	23
GO:0006906	vesicle fusion	23/11711	185/27801	1	1	1	ucru2886_003110/ucru2886_003400/ucru2886_008224/udeu2335_001533/udeu2335_001805/udeu2335_003555/udeu2335_003662/udeu2335_009957/uhis2337_003940/uhis2337_005051/uhis2337_005318/uhis2337_009199/uhis2337_009289/unyl2890_001054/unyl2890_001142/unyl2890_003214/unyl2890_005319/unyl2890_005564/upol2893_001071/upol2893_002028/upol2893_002129/upol2893_004065/upol2893_004327	23
GO:0019439	aromatic compound catabolic process	23/11711	464/27801	1	1	1	ucru2886_000170/ucru2886_000981/ucru2886_001947/ucru2886_002819/udeu2335_002401/udeu2335_003426/udeu2335_005505/udeu2335_006996/uhis2337_000068/uhis2337_002941/uhis2337_004207/uhis2337_007828/uhis2337_009378/unyl2890_000272/unyl2890_001237/unyl2890_003607/unyl2890_004447/unyl2890_005904/upol2893_000505/upol2893_002233/upol2893_002642/upol2893_005067/upol2893_005590	23
GO:0034655	nucleobase-containing compound catabolic process	23/11711	394/27801	1	1	1	ucru2886_000170/ucru2886_000981/ucru2886_001947/ucru2886_002819/udeu2335_002401/udeu2335_003426/udeu2335_005505/udeu2335_006996/uhis2337_000068/uhis2337_002941/uhis2337_004207/uhis2337_007828/uhis2337_009378/unyl2890_000272/unyl2890_001237/unyl2890_003607/unyl2890_004447/unyl2890_005904/upol2893_000505/upol2893_002233/upol2893_002642/upol2893_005067/upol2893_005590	23
GO:0042221	response to chemical	23/11711	425/27801	1	1	1	ucru2886_001783/ucru2886_002868/ucru2886_003369/udeu2335_000885/udeu2335_001773/udeu2335_003456/udeu2335_005449/udeu2335_007665/udeu2335_007666/uhis2337_004261/uhis2337_005278/uhis2337_006725/uhis2337_009345/unyl2890_000316/unyl2890_001203/unyl2890_001734/unyl2890_002348/unyl2890_005532/upol2893_000463/upol2893_001512/upol2893_002198/upol2893_004109/upol2893_007502	23
GO:0044270	cellular nitrogen compound catabolic process	23/11711	432/27801	1	1	1	ucru2886_000170/ucru2886_000981/ucru2886_001947/ucru2886_002819/udeu2335_002401/udeu2335_003426/udeu2335_005505/udeu2335_006996/uhis2337_000068/uhis2337_002941/uhis2337_004207/uhis2337_007828/uhis2337_009378/unyl2890_000272/unyl2890_001237/unyl2890_003607/unyl2890_004447/unyl2890_005904/upol2893_000505/upol2893_002233/upol2893_002642/upol2893_005067/upol2893_005590	23
GO:0046700	heterocycle catabolic process	23/11711	433/27801	1	1	1	ucru2886_000170/ucru2886_000981/ucru2886_001947/ucru2886_002819/udeu2335_002401/udeu2335_003426/udeu2335_005505/udeu2335_006996/uhis2337_000068/uhis2337_002941/uhis2337_004207/uhis2337_007828/uhis2337_009378/unyl2890_000272/unyl2890_001237/unyl2890_003607/unyl2890_004447/unyl2890_005904/upol2893_000505/upol2893_002233/upol2893_002642/upol2893_005067/upol2893_005590	23
GO:0090174	organelle membrane fusion	23/11711	189/27801	1	1	1	ucru2886_003110/ucru2886_003400/ucru2886_008224/udeu2335_001533/udeu2335_001805/udeu2335_003555/udeu2335_003662/udeu2335_009957/uhis2337_003940/uhis2337_005051/uhis2337_005318/uhis2337_009199/uhis2337_009289/unyl2890_001054/unyl2890_001142/unyl2890_003214/unyl2890_005319/unyl2890_005564/upol2893_001071/upol2893_002028/upol2893_002129/upol2893_004065/upol2893_004327	23
GO:0098813	nuclear chromosome segregation	23/11711	279/27801	1	1	1	ucru2886_002346/ucru2886_004811/ucru2886_005955/ucru2886_009023/udeu2335_005112/udeu2335_006182/udeu2335_009242/udeu2335_010013/uhis2337_000388/uhis2337_000623/uhis2337_001203/uhis2337_007309/uhis2337_009368/unyl2890_000076/unyl2890_001226/unyl2890_002896/unyl2890_004809/unyl2890_006291/upol2893_000702/upol2893_002222/upol2893_003590/upol2893_005278/upol2893_005865	23
GO:1901361	organic cyclic compound catabolic process	23/11711	483/27801	1	1	1	ucru2886_000170/ucru2886_000981/ucru2886_001947/ucru2886_002819/udeu2335_002401/udeu2335_003426/udeu2335_005505/udeu2335_006996/uhis2337_000068/uhis2337_002941/uhis2337_004207/uhis2337_007828/uhis2337_009378/unyl2890_000272/unyl2890_001237/unyl2890_003607/unyl2890_004447/unyl2890_005904/upol2893_000505/upol2893_002233/upol2893_002642/upol2893_005067/upol2893_005590	23
GO:0043531	ADP binding	22/11711	106/27801	0.999999	1	1	ucru2886_000620/ucru2886_005904/ucru2886_007954/udeu2335_001454/udeu2335_008609/udeu2335_008629/udeu2335_008883/udeu2335_009234/udeu2335_009352/udeu2335_010323/uhis2337_001270/uhis2337_001953/uhis2337_003599/uhis2337_003695/uhis2337_003765/uhis2337_008905/unyl2890_002584/unyl2890_004509/unyl2890_007590/upol2893_003906/upol2893_005522/upol2893_008197	22
GO:0045132	meiotic chromosome segregation	22/11711	111/27801	1	1	1	ucru2886_002346/ucru2886_004811/ucru2886_005955/ucru2886_009023/udeu2335_005112/udeu2335_006182/udeu2335_009242/uhis2337_000388/uhis2337_000623/uhis2337_001203/uhis2337_007309/uhis2337_009368/unyl2890_000076/unyl2890_001226/unyl2890_002896/unyl2890_004809/unyl2890_006291/upol2893_000702/upol2893_002222/upol2893_003590/upol2893_005278/upol2893_005865	22
GO:0016627	oxidoreductase activity, acting on the CH-CH group of donors	22/11711	161/27801	1	1	1	ucru2886_006102/ucru2886_006194/ucru2886_008272/ucru2886_008869/udeu2335_005773/udeu2335_008605/udeu2335_008606/udeu2335_009630/uhis2337_001055/uhis2337_004633/uhis2337_006551/uhis2337_007227/uhis2337_008642/uhis2337_009064/unyl2890_000173/unyl2890_000518/unyl2890_006886/unyl2890_007577/upol2893_000255/upol2893_000604/upol2893_001192/upol2893_006484	22
GO:0004386	helicase activity	22/11711	224/27801	1	1	1	ucru2886_000650/ucru2886_001243/ucru2886_005760/ucru2886_006006/udeu2335_004376/udeu2335_005802/udeu2335_010129/udeu2335_010306/uhis2337_000052/uhis2337_004091/uhis2337_006459/uhis2337_007349/uhis2337_007439/unyl2890_000121/unyl2890_000765/unyl2890_003078/unyl2890_003936/unyl2890_006909/upol2893_000656/upol2893_001272/upol2893_002979/upol2893_006460	22
GO:0004518	nuclease activity	22/11711	295/27801	1	1	1	ucru2886_000981/ucru2886_001603/ucru2886_002773/ucru2886_002846/ucru2886_006451/udeu2335_000415/udeu2335_002401/udeu2335_005469/udeu2335_008857/uhis2337_000811/uhis2337_002941/uhis2337_004239/uhis2337_004879/uhis2337_008312/unyl2890_000297/unyl2890_005904/unyl2890_006425/unyl2890_007762/upol2893_000480/upol2893_005067/upol2893_006945/upol2893_008020	22
GO:0006302	double-strand break repair	22/11711	310/27801	1	1	1	ucru2886_002045/ucru2886_002846/ucru2886_007412/ucru2886_009023/udeu2335_005112/udeu2335_005469/udeu2335_007051/udeu2335_008140/uhis2337_000118/uhis2337_000811/uhis2337_001203/uhis2337_004239/uhis2337_008411/unyl2890_000297/unyl2890_000768/unyl2890_002896/unyl2890_004488/unyl2890_008248/upol2893_000480/upol2893_003590/upol2893_005542/upol2893_006191	22
GO:0006417	regulation of translation	22/11711	222/27801	1	1	1	ucru2886_000170/ucru2886_002819/ucru2886_007118/udeu2335_001202/udeu2335_002377/udeu2335_005505/uhis2337_000205/uhis2337_002835/uhis2337_003459/uhis2337_004022/uhis2337_004207/uhis2337_004588/uhis2337_004903/uhis2337_006319/uhis2337_007828/uhis2337_009935/unyl2890_000272/unyl2890_000805/unyl2890_003607/upol2893_000505/upol2893_002642/upol2893_008657	22
GO:0006790	sulfur compound metabolic process	22/11711	377/27801	1	1	1	ucru2886_007232/ucru2886_008141/ucru2886_009116/udeu2335_001097/udeu2335_001098/udeu2335_001331/udeu2335_002950/udeu2335_007286/udeu2335_010058/udeu2335_010059/uhis2337_001030/uhis2337_004019/uhis2337_004480/unyl2890_000903/unyl2890_002502/unyl2890_003142/unyl2890_004099/unyl2890_004313/upol2893_001223/upol2893_001224/upol2893_008563/upol2893_008756	22
GO:0010608	post-transcriptional regulation of gene expression	22/11711	286/27801	1	1	1	ucru2886_000170/ucru2886_002819/ucru2886_007118/udeu2335_001202/udeu2335_002377/udeu2335_005505/uhis2337_000205/uhis2337_002835/uhis2337_003459/uhis2337_004022/uhis2337_004207/uhis2337_004588/uhis2337_004903/uhis2337_006319/uhis2337_007828/uhis2337_009935/unyl2890_000272/unyl2890_000805/unyl2890_003607/upol2893_000505/upol2893_002642/upol2893_008657	22
GO:0034248	regulation of amide metabolic process	22/11711	231/27801	1	1	1	ucru2886_000170/ucru2886_002819/ucru2886_007118/udeu2335_001202/udeu2335_002377/udeu2335_005505/uhis2337_000205/uhis2337_002835/uhis2337_003459/uhis2337_004022/uhis2337_004207/uhis2337_004588/uhis2337_004903/uhis2337_006319/uhis2337_007828/uhis2337_009935/unyl2890_000272/unyl2890_000805/unyl2890_003607/upol2893_000505/upol2893_002642/upol2893_008657	22
GO:0016614	oxidoreductase activity, acting on CH-OH group of donors	21/11711	64/27801	0.950796	1	1	ucru2886_001354/ucru2886_006654/ucru2886_008982/ucru2886_008983/udeu2335_003406/udeu2335_005137/udeu2335_010231/udeu2335_010232/uhis2337_001137/uhis2337_001602/uhis2337_006604/uhis2337_009396/unyl2890_001254/unyl2890_002016/unyl2890_006918/unyl2890_007559/upol2893_001857/upol2893_002251/upol2893_003559/upol2893_006667/upol2893_007934	21
GO:0005759	mitochondrial matrix	21/11711	352/27801	1	1	1	ucru2886_002949/ucru2886_003588/ucru2886_004808/ucru2886_008511/ucru2886_009142/udeu2335_001077/udeu2335_001922/udeu2335_005359/udeu2335_006538/uhis2337_001013/uhis2337_003161/uhis2337_004343/unyl2890_000394/unyl2890_000561/unyl2890_004900/unyl2890_005660/unyl2890_006288/upol2893_000388/upol2893_003065/upol2893_003946/upol2893_005861	21
GO:0008047	enzyme activator activity	21/11711	239/27801	1	1	1	ucru2886_000520/ucru2886_003531/ucru2886_006397/udeu2335_001917/udeu2335_003662/udeu2335_004153/uhis2337_004840/uhis2337_005404/uhis2337_007527/uhis2337_009199/uhis2337_009368/unyl2890_001054/unyl2890_001226/unyl2890_003871/unyl2890_005651/unyl2890_007702/upol2893_002028/upol2893_002222/upol2893_002913/upol2893_003955/upol2893_008071	21
GO:0017076	purine nucleotide binding	21/11711	378/27801	1	1	1	ucru2886_000169/ucru2886_002702/ucru2886_005655/ucru2886_007412/udeu2335_000344/udeu2335_002892/udeu2335_004774/udeu2335_008140/uhis2337_005778/uhis2337_007705/uhis2337_007829/uhis2337_008258/uhis2337_008411/unyl2890_003606/unyl2890_004263/unyl2890_006479/unyl2890_008248/upol2893_002641/upol2893_004544/upol2893_006191/upol2893_007006	21
GO:0044770	cell cycle phase transition	21/11711	290/27801	1	1	1	ucru2886_000545/ucru2886_004811/ucru2886_005036/ucru2886_006014/ucru2886_006761/udeu2335_003890/udeu2335_006182/udeu2335_010013/uhis2337_000623/uhis2337_001265/uhis2337_001391/uhis2337_001533/uhis2337_003497/uhis2337_006290/uhis2337_007358/unyl2890_000128/unyl2890_006291/unyl2890_007115/upol2893_000649/upol2893_005865/upol2893_007731	21
GO:0097367	carbohydrate derivative binding	21/11711	440/27801	1	1	1	ucru2886_001715/ucru2886_002702/ucru2886_005655/ucru2886_007412/udeu2335_000344/udeu2335_000832/udeu2335_002892/udeu2335_008140/uhis2337_005778/uhis2337_006789/uhis2337_007705/uhis2337_008258/uhis2337_008411/unyl2890_002305/unyl2890_004263/unyl2890_006479/unyl2890_008248/upol2893_001561/upol2893_004544/upol2893_006191/upol2893_007006	21
GO:0016567	protein ubiquitination	20/11711	262/27801	1	1	1	ucru2886_002868/ucru2886_005036/ucru2886_006761/udeu2335_003890/udeu2335_005449/udeu2335_006985/udeu2335_008018/udeu2335_010013/uhis2337_001265/uhis2337_001533/uhis2337_003497/uhis2337_004261/uhis2337_006270/uhis2337_006290/uhis2337_008533/unyl2890_000316/unyl2890_007115/unyl2890_008136/upol2893_000463/upol2893_007731	20
GO:0016829	lyase activity	20/11711	406/27801	1	1	1	ucru2886_000169/ucru2886_007119/ucru2886_009056/udeu2335_001204/udeu2335_002147/udeu2335_005063/udeu2335_009307/uhis2337_001243/uhis2337_002023/uhis2337_002655/uhis2337_002657/uhis2337_007829/unyl2890_000807/unyl2890_002858/unyl2890_003606/unyl2890_007349/upol2893_002641/upol2893_003629/upol2893_008246/upol2893_008655	20
GO:0030532	small nuclear ribonucleoprotein complex	20/11711	356/27801	1	1	1	ucru2886_001053/ucru2886_001542/ucru2886_001659/ucru2886_001822/ucru2886_004159/udeu2335_000693/udeu2335_000771/udeu2335_002325/udeu2335_007577/uhis2337_000897/uhis2337_001830/uhis2337_002875/uhis2337_006855/uhis2337_006931/unyl2890_002178/unyl2890_002257/unyl2890_005839/upol2893_001610/upol2893_001688/upol2893_005002	20
GO:0044262	obsolete cellular carbohydrate metabolic process	20/11711	345/27801	1	1	1	ucru2886_005206/ucru2886_007048/ucru2886_007049/ucru2886_009005/udeu2335_003449/udeu2335_005115/udeu2335_009311/uhis2337_001164/uhis2337_001397/uhis2337_002028/uhis2337_006433/uhis2337_009352/unyl2890_001211/unyl2890_002899/unyl2890_008168/upol2893_001470/upol2893_002206/upol2893_003580/upol2893_006108/upol2893_007835	20
GO:0046873	metal ion transmembrane transporter activity	20/11711	260/27801	1	1	1	ucru2886_002366/ucru2886_003520/ucru2886_006481/ucru2886_008093/udeu2335_001912/udeu2335_005036/udeu2335_007363/udeu2335_009119/udeu2335_010106/uhis2337_000401/uhis2337_001268/uhis2337_003736/uhis2337_004070/unyl2890_003101/unyl2890_004823/unyl2890_005646/upol2893_001242/upol2893_003959/upol2893_005262/upol2893_007967	20
GO:0060090	molecular adaptor activity	20/11711	258/27801	1	1	1	ucru2886_001017/ucru2886_001783/ucru2886_003110/ucru2886_004269/udeu2335_000885/udeu2335_001533/udeu2335_002361/udeu2335_007638/uhis2337_001790/uhis2337_002906/uhis2337_005051/uhis2337_006725/unyl2890_001711/unyl2890_002348/unyl2890_005319/unyl2890_005870/upol2893_001512/upol2893_004327/upol2893_005035/upol2893_007480	20
GO:0071554	cell wall organization or biogenesis	20/11711	312/27801	1	1	1	ucru2886_000406/ucru2886_001715/ucru2886_002884/ucru2886_005206/udeu2335_000832/udeu2335_003498/udeu2335_004668/udeu2335_005430/uhis2337_001397/uhis2337_004275/uhis2337_006789/uhis2337_007650/uhis2337_009305/unyl2890_001166/unyl2890_002305/unyl2890_003770/upol2893_001561/upol2893_002155/upol2893_002807/upol2893_007835	20
GO:0071852	fungal-type cell wall organization or biogenesis	20/11711	194/27801	1	1	1	ucru2886_000406/ucru2886_001715/ucru2886_002884/ucru2886_005206/udeu2335_000832/udeu2335_003498/udeu2335_004668/udeu2335_005430/uhis2337_001397/uhis2337_004275/uhis2337_006789/uhis2337_007650/uhis2337_009305/unyl2890_001166/unyl2890_002305/unyl2890_003770/upol2893_001561/upol2893_002155/upol2893_002807/upol2893_007835	20
GO:0097525	spliceosomal snRNP complex	20/11711	356/27801	1	1	1	ucru2886_001053/ucru2886_001542/ucru2886_001659/ucru2886_001822/ucru2886_004159/udeu2335_000693/udeu2335_000771/udeu2335_002325/udeu2335_007577/uhis2337_000897/uhis2337_001830/uhis2337_002875/uhis2337_006855/uhis2337_006931/unyl2890_002178/unyl2890_002257/unyl2890_005839/upol2893_001610/upol2893_001688/upol2893_005002	20
GO:0120114	Sm-like protein family complex	20/11711	368/27801	1	1	1	ucru2886_001053/ucru2886_001542/ucru2886_001659/ucru2886_001822/ucru2886_004159/udeu2335_000693/udeu2335_000771/udeu2335_002325/udeu2335_007577/uhis2337_000897/uhis2337_001830/uhis2337_002875/uhis2337_006855/uhis2337_006931/unyl2890_002178/unyl2890_002257/unyl2890_005839/upol2893_001610/upol2893_001688/upol2893_005002	20
GO:0005832	chaperonin-containing T-complex	19/11711	46/27801	0.60038	1	1	ucru2886_000224/ucru2886_006162/udeu2335_003575/udeu2335_004714/uhis2337_000192/uhis2337_004574/uhis2337_004917/uhis2337_005811/uhis2337_007236/uhis2337_007284/uhis2337_007785/uhis2337_008841/uhis2337_009269/unyl2890_000226/unyl2890_001121/unyl2890_003653/upol2893_000551/upol2893_002108/upol2893_002687	19
GO:0101031	protein folding chaperone complex	19/11711	63/27801	0.981491	1	1	ucru2886_000224/ucru2886_006162/udeu2335_003575/udeu2335_004714/uhis2337_000192/uhis2337_004574/uhis2337_004917/uhis2337_005811/uhis2337_007236/uhis2337_007284/uhis2337_007785/uhis2337_008841/uhis2337_009269/unyl2890_000226/unyl2890_001121/unyl2890_003653/upol2893_000551/upol2893_002108/upol2893_002687	19
GO:0008643	carbohydrate transport	19/11711	104/27801	1	1	1	ucru2886_000257/ucru2886_004081/udeu2335_000960/udeu2335_003130/udeu2335_005598/udeu2335_007496/uhis2337_001918/uhis2337_007185/uhis2337_007749/uhis2337_009621/unyl2890_000008/unyl2890_001446/unyl2890_001497/unyl2890_002404/unyl2890_003684/upol2893_000777/upol2893_002447/upol2893_002497/upol2893_002721	19
GO:0035825	homologous recombination	19/11711	109/27801	1	1	1	ucru2886_002346/ucru2886_002846/ucru2886_005955/udeu2335_005469/udeu2335_009242/uhis2337_000388/uhis2337_000811/uhis2337_004239/uhis2337_007309/uhis2337_009368/unyl2890_000076/unyl2890_000297/unyl2890_000768/unyl2890_001226/unyl2890_004809/upol2893_000480/upol2893_000702/upol2893_002222/upol2893_005278	19
GO:0140527	reciprocal homologous recombination	19/11711	109/27801	1	1	1	ucru2886_002346/ucru2886_002846/ucru2886_005955/udeu2335_005469/udeu2335_009242/uhis2337_000388/uhis2337_000811/uhis2337_004239/uhis2337_007309/uhis2337_009368/unyl2890_000076/unyl2890_000297/unyl2890_000768/unyl2890_001226/unyl2890_004809/upol2893_000480/upol2893_000702/upol2893_002222/upol2893_005278	19
GO:0006040	amino sugar metabolic process	19/11711	111/27801	1	1	1	ucru2886_000406/ucru2886_001715/udeu2335_000832/udeu2335_004668/udeu2335_006395/udeu2335_006396/udeu2335_010413/udeu2335_010414/uhis2337_000859/uhis2337_006789/uhis2337_007650/unyl2890_002305/unyl2890_003770/unyl2890_006916/unyl2890_008068/upol2893_001561/upol2893_002807/upol2893_005685/upol2893_005686	19
GO:0007131	reciprocal meiotic recombination	19/11711	112/27801	1	1	1	ucru2886_002346/ucru2886_002846/ucru2886_005955/udeu2335_005469/udeu2335_009242/uhis2337_000388/uhis2337_000811/uhis2337_004239/uhis2337_007309/uhis2337_009368/unyl2890_000076/unyl2890_000297/unyl2890_000768/unyl2890_001226/unyl2890_004809/upol2893_000480/upol2893_000702/upol2893_002222/upol2893_005278	19
GO:0015144	carbohydrate transmembrane transporter activity	19/11711	119/27801	1	1	1	ucru2886_000257/ucru2886_004081/udeu2335_000960/udeu2335_003130/udeu2335_005598/udeu2335_007496/uhis2337_001918/uhis2337_007185/uhis2337_007749/uhis2337_009621/unyl2890_000008/unyl2890_001446/unyl2890_001497/unyl2890_002404/unyl2890_003684/upol2893_000777/upol2893_002447/upol2893_002497/upol2893_002721	19
GO:0006099	tricarboxylic acid cycle	19/11711	120/27801	1	1	1	ucru2886_001135/ucru2886_002273/ucru2886_009056/udeu2335_002262/udeu2335_003630/udeu2335_005063/udeu2335_007285/udeu2335_007286/uhis2337_000329/uhis2337_000577/uhis2337_001243/uhis2337_002820/uhis2337_009224/unyl2890_001077/unyl2890_002858/unyl2890_004771/upol2893_002059/upol2893_003629/upol2893_005316	19
GO:0016482	cytosolic transport	19/11711	131/27801	1	1	1	ucru2886_001997/ucru2886_002085/ucru2886_004123/udeu2335_003755/udeu2335_007043/udeu2335_007098/udeu2335_007539/uhis2337_000111/uhis2337_000156/uhis2337_001879/uhis2337_009731/unyl2890_000981/unyl2890_001619/unyl2890_004479/unyl2890_004529/upol2893_001950/upol2893_005502/upol2893_005553/upol2893_007383	19
GO:0007033	vacuole organization	19/11711	146/27801	1	1	1	ucru2886_000531/ucru2886_000796/ucru2886_002330/ucru2886_003110/ucru2886_004269/udeu2335_001533/udeu2335_007638/uhis2337_001790/uhis2337_005051/uhis2337_006748/uhis2337_007516/unyl2890_001711/unyl2890_003882/unyl2890_004664/unyl2890_005319/upol2893_002924/upol2893_004327/upol2893_006797/upol2893_007480	19
GO:0016236	macroautophagy	19/11711	152/27801	1	1	1	ucru2886_000531/ucru2886_000796/ucru2886_002330/ucru2886_003314/ucru2886_004269/udeu2335_001719/udeu2335_007638/uhis2337_001790/uhis2337_005208/uhis2337_006748/uhis2337_007516/unyl2890_001711/unyl2890_003882/unyl2890_004664/unyl2890_005484/upol2893_002924/upol2893_004160/upol2893_006797/upol2893_007480	19
GO:0004842	ubiquitin-protein transferase activity	19/11711	268/27801	1	1	1	ucru2886_002868/ucru2886_005036/ucru2886_006761/udeu2335_003890/udeu2335_005449/udeu2335_006985/udeu2335_008107/uhis2337_001265/uhis2337_001533/uhis2337_003497/uhis2337_004261/uhis2337_006270/uhis2337_006290/uhis2337_008438/unyl2890_000316/unyl2890_007115/unyl2890_008216/upol2893_000463/upol2893_007731	19
GO:0008289	lipid binding	19/11711	275/27801	1	1	1	ucru2886_000958/ucru2886_001416/ucru2886_004123/udeu2335_000554/udeu2335_002424/udeu2335_003555/udeu2335_007539/uhis2337_001879/uhis2337_002968/uhis2337_009289/unyl2890_001142/unyl2890_001619/unyl2890_002046/unyl2890_005926/unyl2890_005927/upol2893_001822/upol2893_002129/upol2893_005088/upol2893_007383	19
GO:0008509	monoatomic anion transmembrane transporter activity	19/11711	197/27801	1	1	1	ucru2886_000443/ucru2886_005247/ucru2886_006773/udeu2335_004034/udeu2335_004551/udeu2335_008829/udeu2335_008830/udeu2335_008927/udeu2335_010535/uhis2337_001379/uhis2337_007612/unyl2890_003476/unyl2890_003811/unyl2890_007242/unyl2890_007749/upol2893_000799/upol2893_002844/upol2893_007855/upol2893_008035	19
GO:0015630	microtubule cytoskeleton	19/11711	394/27801	1	1	1	ucru2886_002373/ucru2886_004507/ucru2886_006065/udeu2335_001123/udeu2335_001446/udeu2335_003176/udeu2335_003774/udeu2335_009234/udeu2335_010772/uhis2337_000092/uhis2337_003599/uhis2337_003695/uhis2337_004704/uhis2337_009553/unyl2890_001425/unyl2890_004676/unyl2890_007591/upol2893_002426/upol2893_006757	19
GO:0015631	tubulin binding	19/11711	169/27801	1	1	1	ucru2886_002373/ucru2886_003531/ucru2886_004507/ucru2886_006065/udeu2335_001446/udeu2335_001917/udeu2335_003176/udeu2335_003774/udeu2335_004153/udeu2335_010772/uhis2337_000092/uhis2337_005404/uhis2337_009553/unyl2890_001425/unyl2890_004676/unyl2890_005651/upol2893_002426/upol2893_003955/upol2893_006757	19
GO:0016741	transferase activity, transferring one-carbon groups	19/11711	376/27801	1	1	1	ucru2886_001612/ucru2886_001927/ucru2886_003156/udeu2335_000010/udeu2335_001547/udeu2335_005815/udeu2335_006187/udeu2335_006974/uhis2337_000071/uhis2337_000626/uhis2337_005065/unyl2890_004424/unyl2890_005333/unyl2890_006287/unyl2890_006925/upol2893_004312/upol2893_005610/upol2893_005860/upol2893_006451	19
GO:0019787	ubiquitin-like protein transferase activity	19/11711	273/27801	1	1	1	ucru2886_002868/ucru2886_005036/ucru2886_006761/udeu2335_003890/udeu2335_005449/udeu2335_006985/udeu2335_008107/uhis2337_001265/uhis2337_001533/uhis2337_003497/uhis2337_004261/uhis2337_006270/uhis2337_006290/uhis2337_008438/unyl2890_000316/unyl2890_007115/unyl2890_008216/upol2893_000463/upol2893_007731	19
GO:0030695	GTPase regulator activity	19/11711	226/27801	1	1	1	ucru2886_000520/ucru2886_002702/ucru2886_003531/udeu2335_000344/udeu2335_001917/udeu2335_003662/udeu2335_004153/uhis2337_005404/uhis2337_007527/uhis2337_008258/uhis2337_009199/unyl2890_001054/unyl2890_003871/unyl2890_005651/unyl2890_006479/upol2893_002028/upol2893_002913/upol2893_003955/upol2893_007006	19
GO:0060589	nucleoside-triphosphatase regulator activity	19/11711	226/27801	1	1	1	ucru2886_000520/ucru2886_002702/ucru2886_003531/udeu2335_000344/udeu2335_001917/udeu2335_003662/udeu2335_004153/uhis2337_005404/uhis2337_007527/uhis2337_008258/uhis2337_009199/unyl2890_001054/unyl2890_003871/unyl2890_005651/unyl2890_006479/upol2893_002028/upol2893_002913/upol2893_003955/upol2893_007006	19
GO:0007129	homologous chromosome pairing at meiosis	18/11711	34/27801	0.134995	1	1	ucru2886_002346/ucru2886_004811/ucru2886_009023/udeu2335_005112/udeu2335_006182/udeu2335_009242/uhis2337_000388/uhis2337_000623/uhis2337_001203/uhis2337_009368/unyl2890_001226/unyl2890_002896/unyl2890_004809/unyl2890_006291/upol2893_002222/upol2893_003590/upol2893_005278/upol2893_005865	18
GO:0045143	homologous chromosome segregation	18/11711	44/27801	0.62108	1	1	ucru2886_002346/ucru2886_004811/ucru2886_009023/udeu2335_005112/udeu2335_006182/udeu2335_009242/uhis2337_000388/uhis2337_000623/uhis2337_001203/uhis2337_009368/unyl2890_001226/unyl2890_002896/unyl2890_004809/unyl2890_006291/upol2893_002222/upol2893_003590/upol2893_005278/upol2893_005865	18
GO:0070192	chromosome organization involved in meiotic cell cycle	18/11711	64/27801	0.992808	1	1	ucru2886_002346/ucru2886_004811/ucru2886_009023/udeu2335_005112/udeu2335_006182/udeu2335_009242/uhis2337_000388/uhis2337_000623/uhis2337_001203/uhis2337_009368/unyl2890_001226/unyl2890_002896/unyl2890_004809/unyl2890_006291/upol2893_002222/upol2893_003590/upol2893_005278/upol2893_005865	18
GO:0099500	vesicle fusion to plasma membrane	18/11711	108/27801	1	1	1	ucru2886_003110/ucru2886_003400/udeu2335_001533/udeu2335_001805/udeu2335_003555/udeu2335_003662/uhis2337_005051/uhis2337_005318/uhis2337_009199/uhis2337_009289/unyl2890_001054/unyl2890_001142/unyl2890_005319/unyl2890_005564/upol2893_002028/upol2893_002129/upol2893_004065/upol2893_004327	18
GO:0140029	exocytic process	18/11711	108/27801	1	1	1	ucru2886_003110/ucru2886_003400/udeu2335_001533/udeu2335_001805/udeu2335_003555/udeu2335_003662/uhis2337_005051/uhis2337_005318/uhis2337_009199/uhis2337_009289/unyl2890_001054/unyl2890_001142/unyl2890_005319/unyl2890_005564/upol2893_002028/upol2893_002129/upol2893_004065/upol2893_004327	18
GO:0006887	exocytosis	18/11711	113/27801	1	1	1	ucru2886_003110/ucru2886_003400/udeu2335_001533/udeu2335_001805/udeu2335_003555/udeu2335_003662/uhis2337_005051/uhis2337_005318/uhis2337_009199/uhis2337_009289/unyl2890_001054/unyl2890_001142/unyl2890_005319/unyl2890_005564/upol2893_002028/upol2893_002129/upol2893_004065/upol2893_004327	18
GO:0018105	peptidyl-serine phosphorylation	18/11711	113/27801	1	1	1	ucru2886_000796/ucru2886_002007/ucru2886_002330/ucru2886_005773/ucru2886_006058/ucru2886_006229/ucru2886_008529/ucru2886_008545/ucru2886_009151/udeu2335_001175/udeu2335_009661/uhis2337_005912/uhis2337_006748/uhis2337_009036/unyl2890_000540/unyl2890_004664/upol2893_000237/upol2893_006797	18
GO:1903008	organelle disassembly	18/11711	118/27801	1	1	1	ucru2886_000531/ucru2886_003314/ucru2886_004269/udeu2335_001719/udeu2335_003555/udeu2335_007638/uhis2337_001790/uhis2337_005208/uhis2337_007516/uhis2337_009289/unyl2890_001142/unyl2890_001711/unyl2890_003882/unyl2890_005484/upol2893_002129/upol2893_002924/upol2893_004160/upol2893_007480	18
GO:0018209	peptidyl-serine modification	18/11711	122/27801	1	1	1	ucru2886_000796/ucru2886_002007/ucru2886_002330/ucru2886_005773/ucru2886_006058/ucru2886_006229/ucru2886_008529/ucru2886_008545/ucru2886_009151/udeu2335_001175/udeu2335_009661/uhis2337_005912/uhis2337_006748/uhis2337_009036/unyl2890_000540/unyl2890_004664/upol2893_000237/upol2893_006797	18
GO:0032940	secretion by cell	18/11711	134/27801	1	1	1	ucru2886_003110/ucru2886_003400/udeu2335_001533/udeu2335_001805/udeu2335_003555/udeu2335_003662/uhis2337_005051/uhis2337_005318/uhis2337_009199/uhis2337_009289/unyl2890_001054/unyl2890_001142/unyl2890_005319/unyl2890_005564/upol2893_002028/upol2893_002129/upol2893_004065/upol2893_004327	18
GO:0046903	secretion	18/11711	134/27801	1	1	1	ucru2886_003110/ucru2886_003400/udeu2335_001533/udeu2335_001805/udeu2335_003555/udeu2335_003662/uhis2337_005051/uhis2337_005318/uhis2337_009199/uhis2337_009289/unyl2890_001054/unyl2890_001142/unyl2890_005319/unyl2890_005564/upol2893_002028/upol2893_002129/upol2893_004065/upol2893_004327	18
GO:0140352	export from cell	18/11711	148/27801	1	1	1	ucru2886_003110/ucru2886_003400/udeu2335_001533/udeu2335_001805/udeu2335_003555/udeu2335_003662/uhis2337_005051/uhis2337_005318/uhis2337_009199/uhis2337_009289/unyl2890_001054/unyl2890_001142/unyl2890_005319/unyl2890_005564/upol2893_002028/upol2893_002129/upol2893_004065/upol2893_004327	18
GO:0000956	nuclear-transcribed mRNA catabolic process	18/11711	230/27801	1	1	1	ucru2886_000170/ucru2886_001947/ucru2886_002819/udeu2335_003426/udeu2335_005505/udeu2335_006996/uhis2337_000068/uhis2337_004207/uhis2337_007828/uhis2337_009378/unyl2890_000272/unyl2890_001237/unyl2890_003607/unyl2890_004447/upol2893_000505/upol2893_002233/upol2893_002642/upol2893_005590	18
GO:0005681	spliceosomal complex	18/11711	432/27801	1	1	1	ucru2886_001053/ucru2886_001542/ucru2886_001659/ucru2886_004159/udeu2335_000693/udeu2335_000771/udeu2335_002325/udeu2335_007577/uhis2337_001830/uhis2337_002875/uhis2337_006855/uhis2337_006931/unyl2890_002178/unyl2890_002257/unyl2890_005839/upol2893_001610/upol2893_001688/upol2893_005002	18
GO:0006820	monoatomic anion transport	18/11711	177/27801	1	1	1	ucru2886_000443/ucru2886_000602/ucru2886_005253/udeu2335_004551/udeu2335_008829/udeu2335_008830/udeu2335_009800/udeu2335_009801/uhis2337_001374/uhis2337_007612/uhis2337_008881/unyl2890_003811/unyl2890_007248/unyl2890_007749/upol2893_002844/upol2893_006773/upol2893_007861/upol2893_008035	18
GO:0006897	endocytosis	18/11711	215/27801	1	1	1	ucru2886_001017/ucru2886_001416/ucru2886_008529/udeu2335_000554/udeu2335_002361/udeu2335_003555/udeu2335_009661/uhis2337_002906/uhis2337_009036/uhis2337_009289/unyl2890_000540/unyl2890_001142/unyl2890_002046/unyl2890_005870/upol2893_000237/upol2893_001822/upol2893_002129/upol2893_005035	18
GO:0006900	vesicle budding from membrane	18/11711	270/27801	1	1	1	ucru2886_001017/ucru2886_001416/ucru2886_008529/udeu2335_000554/udeu2335_002361/udeu2335_003555/udeu2335_009661/uhis2337_002906/uhis2337_009036/uhis2337_009289/unyl2890_000540/unyl2890_001142/unyl2890_002046/unyl2890_005870/upol2893_000237/upol2893_001822/upol2893_002129/upol2893_005035	18
GO:0010324	membrane invagination	18/11711	209/27801	1	1	1	ucru2886_001017/ucru2886_001416/ucru2886_008529/udeu2335_000554/udeu2335_002361/udeu2335_003555/udeu2335_009661/uhis2337_002906/uhis2337_009036/uhis2337_009289/unyl2890_000540/unyl2890_001142/unyl2890_002046/unyl2890_005870/upol2893_000237/upol2893_001822/upol2893_002129/upol2893_005035	18
GO:0016311	dephosphorylation	18/11711	266/27801	1	1	1	ucru2886_002523/ucru2886_002663/ucru2886_008016/udeu2335_000120/udeu2335_000302/udeu2335_003699/udeu2335_010206/uhis2337_004148/uhis2337_008089/uhis2337_009161/unyl2890_001018/unyl2890_003019/unyl2890_006521/unyl2890_006636/upol2893_001336/upol2893_001992/upol2893_007050/upol2893_007178	18
GO:0051128	regulation of cellular component organization	18/11711	279/27801	1	1	1	ucru2886_004811/ucru2886_007118/udeu2335_001202/udeu2335_006182/udeu2335_010013/uhis2337_000205/uhis2337_000623/uhis2337_002835/uhis2337_003459/uhis2337_004022/uhis2337_004588/uhis2337_004903/uhis2337_006319/uhis2337_009935/unyl2890_000805/unyl2890_006291/upol2893_005865/upol2893_008657	18
GO:0070887	cellular response to chemical stimulus	18/11711	304/27801	1	1	1	ucru2886_002868/ucru2886_003369/udeu2335_001773/udeu2335_003456/udeu2335_005449/udeu2335_007665/udeu2335_007666/uhis2337_004261/uhis2337_005278/uhis2337_009345/unyl2890_000316/unyl2890_001203/unyl2890_001734/unyl2890_005532/upol2893_000463/upol2893_002198/upol2893_004109/upol2893_007502	18
GO:0050661	NADP binding	17/11711	99/27801	1	1	1	ucru2886_000250/ucru2886_000251/ucru2886_001300/ucru2886_001705/ucru2886_006187/udeu2335_000821/udeu2335_004694/udeu2335_009651/uhis2337_006551/uhis2337_007755/unyl2890_002295/unyl2890_003678/unyl2890_006886/upol2893_001572/upol2893_001918/upol2893_002713/upol2893_006484	17
GO:0006997	nucleus organization	17/11711	109/27801	1	1	1	ucru2886_000166/ucru2886_000531/ucru2886_004269/udeu2335_003555/udeu2335_007638/uhis2337_001790/uhis2337_007516/uhis2337_007832/uhis2337_009289/unyl2890_001142/unyl2890_001711/unyl2890_003603/unyl2890_003882/upol2893_002129/upol2893_002638/upol2893_002924/upol2893_007480	17
GO:0000793	condensed chromosome	17/11711	244/27801	1	1	1	ucru2886_003148/ucru2886_003574/ucru2886_009023/udeu2335_005112/udeu2335_005146/udeu2335_006526/uhis2337_001203/uhis2337_009368/unyl2890_001226/unyl2890_002896/unyl2890_002924/unyl2890_004888/unyl2890_005325/upol2893_002222/upol2893_003054/upol2893_003590/upol2893_004320	17
GO:0000978	RNA polymerase II cis-regulatory region sequence-specific DNA binding	17/11711	243/27801	1	1	1	ucru2886_006440/ucru2886_007293/udeu2335_003412/udeu2335_007665/udeu2335_007666/udeu2335_008835/uhis2337_004442/uhis2337_004915/uhis2337_009390/unyl2890_000611/unyl2890_001248/unyl2890_001734/unyl2890_007753/upol2893_000165/upol2893_002245/upol2893_007502/upol2893_008030	17
GO:0000987	cis-regulatory region sequence-specific DNA binding	17/11711	253/27801	1	1	1	ucru2886_006440/ucru2886_007293/udeu2335_003412/udeu2335_007665/udeu2335_007666/udeu2335_008835/uhis2337_004442/uhis2337_004915/uhis2337_009390/unyl2890_000611/unyl2890_001248/unyl2890_001734/unyl2890_007753/upol2893_000165/upol2893_002245/upol2893_007502/upol2893_008030	17
GO:0010564	regulation of cell cycle process	17/11711	268/27801	1	1	1	ucru2886_000545/ucru2886_004811/ucru2886_005036/ucru2886_006761/udeu2335_003890/udeu2335_006182/udeu2335_010013/uhis2337_000623/uhis2337_001265/uhis2337_001391/uhis2337_001533/uhis2337_003497/uhis2337_006290/unyl2890_006291/unyl2890_007115/upol2893_005865/upol2893_007731	17
GO:0042592	homeostatic process	17/11711	445/27801	1	1	1	ucru2886_000602/ucru2886_003520/udeu2335_001912/udeu2335_003401/udeu2335_003456/udeu2335_009800/udeu2335_009801/uhis2337_008881/uhis2337_009345/uhis2337_009399/unyl2890_001203/unyl2890_001256/unyl2890_005646/upol2893_002198/upol2893_002253/upol2893_003959/upol2893_006773	17
GO:0043169	cation binding	17/11711	339/27801	1	1	1	ucru2886_002366/ucru2886_002523/udeu2335_000120/udeu2335_002147/udeu2335_005036/udeu2335_007363/uhis2337_000401/uhis2337_001268/uhis2337_002655/uhis2337_002657/uhis2337_008089/unyl2890_001005/unyl2890_004823/unyl2890_006636/upol2893_005262/upol2893_007178/upol2893_008246	17
GO:0051726	regulation of cell cycle	17/11711	348/27801	1	1	1	ucru2886_000545/ucru2886_004811/ucru2886_005036/ucru2886_006761/udeu2335_003890/udeu2335_006182/udeu2335_010013/uhis2337_000623/uhis2337_001265/uhis2337_001391/uhis2337_001533/uhis2337_003497/uhis2337_006290/unyl2890_006291/unyl2890_007115/upol2893_005865/upol2893_007731	17
GO:0065009	regulation of molecular function	17/11711	282/27801	1	1	1	ucru2886_000520/ucru2886_001416/ucru2886_002702/udeu2335_000344/udeu2335_000554/udeu2335_008018/uhis2337_007527/uhis2337_008258/uhis2337_008533/unyl2890_002046/unyl2890_003871/unyl2890_006479/unyl2890_008136/upol2893_001443/upol2893_001822/upol2893_002913/upol2893_007006	17
GO:1901987	regulation of cell cycle phase transition	17/11711	239/27801	1	1	1	ucru2886_000545/ucru2886_004811/ucru2886_005036/ucru2886_006761/udeu2335_003890/udeu2335_006182/udeu2335_010013/uhis2337_000623/uhis2337_001265/uhis2337_001391/uhis2337_001533/uhis2337_003497/uhis2337_006290/unyl2890_006291/unyl2890_007115/upol2893_005865/upol2893_007731	17
GO:0016803	ether hydrolase activity	16/11711	22/27801	0.00362042	1	1	ucru2886_003999/ucru2886_005198/ucru2886_008874/udeu2335_005235/udeu2335_005542/udeu2335_006934/uhis2337_001401/uhis2337_006682/unyl2890_002992/unyl2890_005262/unyl2890_006740/unyl2890_007224/upol2893_003464/upol2893_003478/upol2893_006636/upol2893_007832	16
GO:0008171	O-methyltransferase activity	16/11711	60/27801	0.995622	1	1	ucru2886_002847/ucru2886_006809/ucru2886_008400/udeu2335_001001/udeu2335_002171/udeu2335_003375/uhis2337_001541/uhis2337_002305/uhis2337_005940/uhis2337_009056/unyl2890_000299/unyl2890_006720/unyl2890_008064/upol2893_003992/upol2893_007266/upol2893_008485	16
GO:0005319	lipid transporter activity	16/11711	101/27801	1	1	1	ucru2886_000958/ucru2886_008895/udeu2335_002424/udeu2335_003555/udeu2335_005215/uhis2337_001081/uhis2337_002968/uhis2337_007396/uhis2337_009289/unyl2890_001142/unyl2890_002975/unyl2890_005926/unyl2890_005927/upol2893_002129/upol2893_003498/upol2893_005088	16
GO:0008483	transaminase activity	16/11711	104/27801	1	1	1	ucru2886_001715/ucru2886_001919/ucru2886_002439/ucru2886_004641/ucru2886_004951/ucru2886_009040/udeu2335_000832/udeu2335_006347/uhis2337_000793/uhis2337_006789/unyl2890_002305/unyl2890_002880/unyl2890_006144/upol2893_001561/upol2893_003606/upol2893_005717	16
GO:0019898	extrinsic component of membrane	16/11711	137/27801	1	1	1	ucru2886_003314/ucru2886_003618/ucru2886_004123/ucru2886_004269/udeu2335_001719/udeu2335_007539/udeu2335_007638/uhis2337_001790/uhis2337_001879/uhis2337_005208/unyl2890_001619/unyl2890_001711/unyl2890_005484/upol2893_004160/upol2893_007383/upol2893_007480	16
GO:0000075	cell cycle checkpoint signaling	16/11711	194/27801	1	1	1	ucru2886_000545/ucru2886_004811/ucru2886_005036/ucru2886_006761/udeu2335_003890/udeu2335_006182/uhis2337_000623/uhis2337_001265/uhis2337_001391/uhis2337_001533/uhis2337_003497/uhis2337_006290/unyl2890_006291/unyl2890_007115/upol2893_005865/upol2893_007731	16
GO:0005576	extracellular region	16/11711	193/27801	1	1	1	ucru2886_001090/ucru2886_001850/ucru2886_003105/ucru2886_005206/udeu2335_000742/udeu2335_001521/udeu2335_002286/uhis2337_001397/uhis2337_002840/uhis2337_005046/unyl2890_002226/unyl2890_002414/unyl2890_006833/upol2893_001641/upol2893_006538/upol2893_007835	16
GO:0006163	purine nucleotide metabolic process	16/11711	406/27801	1	1	1	ucru2886_001135/ucru2886_002015/ucru2886_008141/udeu2335_002262/udeu2335_007031/udeu2335_007286/udeu2335_010058/udeu2335_010059/uhis2337_000026/uhis2337_002820/uhis2337_004019/unyl2890_003142/unyl2890_004472/unyl2890_008168/upol2893_005561/upol2893_006108	16
GO:0006913	nucleocytoplasmic transport	16/11711	331/27801	1	1	1	ucru2886_002898/ucru2886_005447/ucru2886_005663/udeu2335_002678/udeu2335_002899/udeu2335_005416/udeu2335_005988/uhis2337_004291/uhis2337_005556/uhis2337_005783/unyl2890_000343/unyl2890_004048/unyl2890_004269/upol2893_000437/upol2893_004538/upol2893_004744	16
GO:0010948	negative regulation of cell cycle process	16/11711	198/27801	1	1	1	ucru2886_000545/ucru2886_004811/ucru2886_005036/ucru2886_006761/udeu2335_003890/udeu2335_006182/uhis2337_000623/uhis2337_001265/uhis2337_001391/uhis2337_001533/uhis2337_003497/uhis2337_006290/unyl2890_006291/unyl2890_007115/upol2893_005865/upol2893_007731	16
GO:0019693	ribose phosphate metabolic process	16/11711	446/27801	1	1	1	ucru2886_001135/ucru2886_002015/ucru2886_008141/udeu2335_002262/udeu2335_007031/udeu2335_007286/udeu2335_010058/udeu2335_010059/uhis2337_000026/uhis2337_002820/uhis2337_004019/unyl2890_003142/unyl2890_004472/unyl2890_008168/upol2893_005561/upol2893_006108	16
GO:0030001	metal ion transport	16/11711	315/27801	1	1	1	ucru2886_003520/ucru2886_006481/ucru2886_008093/udeu2335_001912/udeu2335_005036/udeu2335_009119/udeu2335_010106/uhis2337_001268/uhis2337_003736/uhis2337_004070/unyl2890_003101/unyl2890_005646/upol2893_001242/upol2893_001443/upol2893_003959/upol2893_007967	16
GO:0032553	ribonucleotide binding	16/11711	413/27801	1	1	1	ucru2886_002702/ucru2886_005655/ucru2886_007412/udeu2335_000344/udeu2335_002892/udeu2335_008140/uhis2337_005778/uhis2337_007705/uhis2337_008258/uhis2337_008411/unyl2890_004263/unyl2890_006479/unyl2890_008248/upol2893_004544/upol2893_006191/upol2893_007006	16
GO:0032555	purine ribonucleotide binding	16/11711	364/27801	1	1	1	ucru2886_002702/ucru2886_005655/ucru2886_007412/udeu2335_000344/udeu2335_002892/udeu2335_008140/uhis2337_005778/uhis2337_007705/uhis2337_008258/uhis2337_008411/unyl2890_004263/unyl2890_006479/unyl2890_008248/upol2893_004544/upol2893_006191/upol2893_007006	16
GO:0035639	purine ribonucleoside triphosphate binding	16/11711	322/27801	1	1	1	ucru2886_002702/ucru2886_005655/ucru2886_007412/udeu2335_000344/udeu2335_002892/udeu2335_008140/uhis2337_005778/uhis2337_007705/uhis2337_008258/uhis2337_008411/unyl2890_004263/unyl2890_006479/unyl2890_008248/upol2893_004544/upol2893_006191/upol2893_007006	16
GO:0044282	small molecule catabolic process	16/11711	456/27801	1	1	1	ucru2886_007048/ucru2886_007049/ucru2886_007119/ucru2886_008141/udeu2335_001204/udeu2335_009311/udeu2335_010058/udeu2335_010059/uhis2337_002028/uhis2337_004019/unyl2890_000807/unyl2890_001005/unyl2890_003142/unyl2890_008168/upol2893_006108/upol2893_008655	16
GO:0045786	negative regulation of cell cycle	16/11711	198/27801	1	1	1	ucru2886_000545/ucru2886_004811/ucru2886_005036/ucru2886_006761/udeu2335_003890/udeu2335_006182/uhis2337_000623/uhis2337_001265/uhis2337_001391/uhis2337_001533/uhis2337_003497/uhis2337_006290/unyl2890_006291/unyl2890_007115/upol2893_005865/upol2893_007731	16
GO:0050790	regulation of catalytic activity	16/11711	261/27801	1	1	1	ucru2886_000520/ucru2886_001416/ucru2886_002702/udeu2335_000344/udeu2335_000554/udeu2335_008018/uhis2337_007527/uhis2337_008258/uhis2337_008533/unyl2890_002046/unyl2890_003871/unyl2890_006479/unyl2890_008136/upol2893_001822/upol2893_002913/upol2893_007006	16
GO:0051168	nuclear export	16/11711	226/27801	1	1	1	ucru2886_002898/ucru2886_005447/ucru2886_005663/udeu2335_002678/udeu2335_002899/udeu2335_005416/udeu2335_005988/uhis2337_004291/uhis2337_005556/uhis2337_005783/unyl2890_000343/unyl2890_004048/unyl2890_004269/upol2893_000437/upol2893_004538/upol2893_004744	16
GO:0051169	nuclear transport	16/11711	320/27801	1	1	1	ucru2886_002898/ucru2886_005447/ucru2886_005663/udeu2335_002678/udeu2335_002899/udeu2335_005416/udeu2335_005988/uhis2337_004291/uhis2337_005556/uhis2337_005783/unyl2890_000343/unyl2890_004048/unyl2890_004269/upol2893_000437/upol2893_004538/upol2893_004744	16
GO:0071824	protein-DNA complex organization	16/11711	244/27801	1	1	1	ucru2886_000387/ucru2886_002106/ucru2886_002846/udeu2335_004650/udeu2335_005469/udeu2335_007120/uhis2337_000182/uhis2337_000811/uhis2337_004239/uhis2337_007667/unyl2890_000297/unyl2890_003752/unyl2890_004552/upol2893_000480/upol2893_002790/upol2893_005474	16
GO:0072522	purine-containing compound biosynthetic process	16/11711	292/27801	1	1	1	ucru2886_001135/ucru2886_002015/udeu2335_002262/udeu2335_003484/udeu2335_005931/udeu2335_007031/uhis2337_000026/uhis2337_002820/uhis2337_006343/uhis2337_009319/unyl2890_001178/unyl2890_004472/unyl2890_007015/upol2893_002170/upol2893_005561/upol2893_006344	16
GO:1901988	negative regulation of cell cycle phase transition	16/11711	194/27801	1	1	1	ucru2886_000545/ucru2886_004811/ucru2886_005036/ucru2886_006761/udeu2335_003890/udeu2335_006182/uhis2337_000623/uhis2337_001265/uhis2337_001391/uhis2337_001533/uhis2337_003497/uhis2337_006290/unyl2890_006291/unyl2890_007115/upol2893_005865/upol2893_007731	16
GO:0006022	aminoglycan metabolic process	15/11711	96/27801	1	1	1	ucru2886_000406/ucru2886_001715/udeu2335_000832/udeu2335_004668/udeu2335_005641/udeu2335_008940/uhis2337_006628/uhis2337_006789/uhis2337_007650/unyl2890_002305/unyl2890_003770/unyl2890_006785/upol2893_001561/upol2893_002807/upol2893_006585	15
GO:0008408	3'-5' exonuclease activity	15/11711	96/27801	1	1	1	ucru2886_000981/ucru2886_001603/ucru2886_002773/ucru2886_007894/udeu2335_000415/udeu2335_002401/udeu2335_004499/uhis2337_002941/uhis2337_008312/unyl2890_005904/unyl2890_006425/unyl2890_006742/upol2893_005067/upol2893_006635/upol2893_006945	15
GO:0031505	fungal-type cell wall organization	15/11711	96/27801	1	1	1	ucru2886_000406/ucru2886_002884/ucru2886_005206/udeu2335_003498/udeu2335_004668/udeu2335_005430/uhis2337_001397/uhis2337_004275/uhis2337_007650/uhis2337_009305/unyl2890_001166/unyl2890_003770/upol2893_002155/upol2893_002807/upol2893_007835	15
GO:0015103	inorganic anion transmembrane transporter activity	15/11711	97/27801	1	1	1	ucru2886_000443/ucru2886_005247/udeu2335_004034/udeu2335_004551/udeu2335_008829/udeu2335_008830/udeu2335_008927/uhis2337_001379/uhis2337_007612/unyl2890_003811/unyl2890_007242/unyl2890_007749/upol2893_002844/upol2893_007855/upol2893_008035	15
GO:0005657	replication fork	15/11711	108/27801	1	1	1	ucru2886_001626/ucru2886_002846/ucru2886_007874/udeu2335_000743/udeu2335_005469/uhis2337_000811/uhis2337_003714/uhis2337_004239/uhis2337_006885/unyl2890_000297/unyl2890_002228/unyl2890_002661/upol2893_000480/upol2893_001640/upol2893_003824	15
GO:0045229	external encapsulating structure organization	15/11711	119/27801	1	1	1	ucru2886_000406/ucru2886_002884/ucru2886_005206/udeu2335_003498/udeu2335_004668/udeu2335_005430/uhis2337_001397/uhis2337_004275/uhis2337_007650/uhis2337_009305/unyl2890_001166/unyl2890_003770/upol2893_002155/upol2893_002807/upol2893_007835	15
GO:0071555	cell wall organization	15/11711	119/27801	1	1	1	ucru2886_000406/ucru2886_002884/ucru2886_005206/udeu2335_003498/udeu2335_004668/udeu2335_005430/uhis2337_001397/uhis2337_004275/uhis2337_007650/uhis2337_009305/unyl2890_001166/unyl2890_003770/upol2893_002155/upol2893_002807/upol2893_007835	15
GO:0009064	glutamine family amino acid metabolic process	15/11711	120/27801	1	1	1	ucru2886_000266/ucru2886_002067/ucru2886_002251/ucru2886_002252/ucru2886_002456/udeu2335_005067/udeu2335_007079/udeu2335_007257/uhis2337_000139/uhis2337_000312/uhis2337_004254/unyl2890_001005/unyl2890_004511/upol2893_005337/upol2893_005520	15
GO:0009066	aspartate family amino acid metabolic process	15/11711	133/27801	1	1	1	ucru2886_001919/ucru2886_002439/ucru2886_002604/ucru2886_004951/ucru2886_007119/udeu2335_000243/udeu2335_001204/udeu2335_002950/uhis2337_000593/uhis2337_008165/unyl2890_000807/unyl2890_004313/unyl2890_006564/upol2893_007096/upol2893_008655	15
GO:0000375	RNA splicing, via transesterification reactions	15/11711	425/27801	1	1	1	ucru2886_001542/ucru2886_001659/ucru2886_001822/ucru2886_004159/udeu2335_000693/udeu2335_000771/udeu2335_007577/uhis2337_000897/uhis2337_001830/uhis2337_006855/uhis2337_006931/unyl2890_002178/unyl2890_002257/upol2893_001610/upol2893_001688	15
GO:0000377	RNA splicing, via transesterification reactions with bulged adenosine as nucleophile	15/11711	425/27801	1	1	1	ucru2886_001542/ucru2886_001659/ucru2886_001822/ucru2886_004159/udeu2335_000693/udeu2335_000771/udeu2335_007577/uhis2337_000897/uhis2337_001830/uhis2337_006855/uhis2337_006931/unyl2890_002178/unyl2890_002257/upol2893_001610/upol2893_001688	15
GO:0000398	mRNA splicing, via spliceosome	15/11711	473/27801	1	1	1	ucru2886_001542/ucru2886_001659/ucru2886_001822/ucru2886_004159/udeu2335_000693/udeu2335_000771/udeu2335_007577/uhis2337_000897/uhis2337_001830/uhis2337_006855/uhis2337_006931/unyl2890_002178/unyl2890_002257/upol2893_001610/upol2893_001688	15
GO:0005635	nuclear envelope	15/11711	217/27801	1	1	1	ucru2886_002898/ucru2886_002977/ucru2886_005447/udeu2335_002678/udeu2335_005324/udeu2335_005416/uhis2337_004291/uhis2337_004366/uhis2337_005556/unyl2890_000343/unyl2890_000420/unyl2890_004048/upol2893_000356/upol2893_000437/upol2893_004744	15
GO:0005777	peroxisome	15/11711	228/27801	1	1	1	ucru2886_008141/ucru2886_009005/udeu2335_003456/udeu2335_005115/udeu2335_010058/udeu2335_010059/uhis2337_001164/uhis2337_004019/uhis2337_006433/uhis2337_009345/unyl2890_001203/unyl2890_002899/unyl2890_003142/upol2893_002198/upol2893_003580	15
GO:0006399	tRNA metabolic process	15/11711	483/27801	1	1	1	ucru2886_004999/ucru2886_006451/ucru2886_008988/udeu2335_003378/udeu2335_003856/udeu2335_008857/udeu2335_008936/uhis2337_001565/uhis2337_004879/uhis2337_009416/unyl2890_002914/unyl2890_007093/unyl2890_007762/upol2893_007700/upol2893_008020	15
GO:0006605	protein targeting	15/11711	373/27801	1	1	1	ucru2886_003314/ucru2886_004123/ucru2886_009142/udeu2335_001077/udeu2335_001719/udeu2335_007539/uhis2337_001013/uhis2337_001879/uhis2337_005208/unyl2890_001485/unyl2890_001619/unyl2890_005484/upol2893_002484/upol2893_004160/upol2893_007383	15
GO:0008380	RNA splicing	15/11711	500/27801	1	1	1	ucru2886_001542/ucru2886_001659/ucru2886_001822/ucru2886_004159/udeu2335_000693/udeu2335_000771/udeu2335_007577/uhis2337_000897/uhis2337_001830/uhis2337_006855/uhis2337_006931/unyl2890_002178/unyl2890_002257/upol2893_001610/upol2893_001688	15
GO:0009060	aerobic respiration	15/11711	198/27801	1	1	1	ucru2886_001135/ucru2886_002273/ucru2886_009056/udeu2335_002262/udeu2335_005063/udeu2335_007285/udeu2335_007286/uhis2337_000329/uhis2337_000577/uhis2337_001243/uhis2337_002820/unyl2890_002858/unyl2890_004771/upol2893_003629/upol2893_005316	15
GO:0015980	energy derivation by oxidation of organic compounds	15/11711	239/27801	1	1	1	ucru2886_001135/ucru2886_002273/ucru2886_009056/udeu2335_002262/udeu2335_005063/udeu2335_007285/udeu2335_007286/uhis2337_000329/uhis2337_000577/uhis2337_001243/uhis2337_002820/unyl2890_002858/unyl2890_004771/upol2893_003629/upol2893_005316	15
GO:0016042	lipid catabolic process	15/11711	200/27801	1	1	1	ucru2886_002028/ucru2886_002446/ucru2886_008141/udeu2335_003903/udeu2335_007017/udeu2335_010058/udeu2335_010059/uhis2337_000907/uhis2337_004019/uhis2337_004960/uhis2337_007990/unyl2890_000764/unyl2890_003142/unyl2890_006708/upol2893_007254	15
GO:0016779	nucleotidyltransferase activity	15/11711	287/27801	1	1	1	ucru2886_000920/ucru2886_002045/ucru2886_008107/udeu2335_002459/udeu2335_007051/udeu2335_010093/uhis2337_000118/uhis2337_002998/uhis2337_004058/unyl2890_003113/unyl2890_004488/unyl2890_005963/upol2893_001183/upol2893_005125/upol2893_005542	15
GO:0017038	protein import	15/11711	297/27801	1	1	1	ucru2886_002898/ucru2886_005447/ucru2886_009142/udeu2335_001077/udeu2335_002678/udeu2335_005416/uhis2337_001013/uhis2337_004291/uhis2337_005556/unyl2890_000343/unyl2890_001485/unyl2890_004048/upol2893_000437/upol2893_002484/upol2893_004744	15
GO:0031324	negative regulation of cellular metabolic process	15/11711	355/27801	1	1	1	ucru2886_000170/ucru2886_001416/ucru2886_002819/udeu2335_000554/udeu2335_005505/uhis2337_004207/uhis2337_007828/unyl2890_000272/unyl2890_000611/unyl2890_002046/unyl2890_003607/upol2893_000165/upol2893_000505/upol2893_001822/upol2893_002642	15
GO:0042579	microbody	15/11711	227/27801	1	1	1	ucru2886_008141/ucru2886_009005/udeu2335_003456/udeu2335_005115/udeu2335_010058/udeu2335_010059/uhis2337_001164/uhis2337_004019/uhis2337_006433/uhis2337_009345/unyl2890_001203/unyl2890_002899/unyl2890_003142/upol2893_002198/upol2893_003580	15
GO:0044242	cellular lipid catabolic process	15/11711	195/27801	1	1	1	ucru2886_002028/ucru2886_002446/ucru2886_008141/udeu2335_003903/udeu2335_007017/udeu2335_010058/udeu2335_010059/uhis2337_000907/uhis2337_004019/uhis2337_004960/uhis2337_007990/unyl2890_000764/unyl2890_003142/unyl2890_006708/upol2893_007254	15
GO:0045333	cellular respiration	15/11711	205/27801	1	1	1	ucru2886_001135/ucru2886_002273/ucru2886_009056/udeu2335_002262/udeu2335_005063/udeu2335_007285/udeu2335_007286/uhis2337_000329/uhis2337_000577/uhis2337_001243/uhis2337_002820/unyl2890_002858/unyl2890_004771/upol2893_003629/upol2893_005316	15
GO:0051172	negative regulation of nitrogen compound metabolic process	15/11711	318/27801	1	1	1	ucru2886_000170/ucru2886_001416/ucru2886_002819/udeu2335_000554/udeu2335_005505/uhis2337_004207/uhis2337_007828/unyl2890_000272/unyl2890_000611/unyl2890_002046/unyl2890_003607/upol2893_000165/upol2893_000505/upol2893_001822/upol2893_002642	15
GO:0140664	ATP-dependent DNA damage sensor activity	14/11711	68/27801	0.999949	1	1	ucru2886_002346/ucru2886_006362/udeu2335_005469/udeu2335_008749/udeu2335_009242/uhis2337_000388/uhis2337_000811/uhis2337_004239/uhis2337_004803/unyl2890_004809/unyl2890_007671/upol2893_000480/upol2893_005278/upol2893_008106	14
GO:0000407	phagophore assembly site	14/11711	75/27801	0.999996	1	1	ucru2886_000531/ucru2886_004269/ucru2886_008362/udeu2335_007638/udeu2335_009841/uhis2337_001790/uhis2337_007516/uhis2337_008852/unyl2890_000686/unyl2890_001711/unyl2890_003882/upol2893_000090/upol2893_002924/upol2893_007480	14
GO:0070847	core mediator complex	14/11711	75/27801	0.999996	1	1	ucru2886_002077/ucru2886_003257/udeu2335_001666/udeu2335_005921/udeu2335_007089/uhis2337_000148/uhis2337_005166/uhis2337_006356/unyl2890_004521/unyl2890_005434/unyl2890_007003/upol2893_004210/upol2893_005510/upol2893_006361	14
GO:0016790	thiolester hydrolase activity	14/11711	79/27801	0.999999	1	1	ucru2886_003535/ucru2886_006197/ucru2886_008141/udeu2335_008621/udeu2335_010058/udeu2335_010059/uhis2337_003115/uhis2337_004019/uhis2337_004668/unyl2890_000967/unyl2890_003142/unyl2890_007583/upol2893_003026/upol2893_008203	14
GO:0015698	inorganic anion transport	14/11711	81/27801	1	1	1	ucru2886_000443/ucru2886_000602/udeu2335_004551/udeu2335_008829/udeu2335_008830/udeu2335_009800/udeu2335_009801/uhis2337_007612/uhis2337_008881/unyl2890_003811/unyl2890_007749/upol2893_002844/upol2893_006773/upol2893_008035	14
GO:0000045	autophagosome assembly	14/11711	84/27801	1	1	1	ucru2886_000531/ucru2886_004269/ucru2886_008362/udeu2335_007638/udeu2335_009841/uhis2337_001790/uhis2337_007516/uhis2337_008852/unyl2890_000686/unyl2890_001711/unyl2890_003882/upol2893_000090/upol2893_002924/upol2893_007480	14
GO:1905037	autophagosome organization	14/11711	97/27801	1	1	1	ucru2886_000531/ucru2886_000796/ucru2886_002330/ucru2886_004269/udeu2335_007638/uhis2337_001790/uhis2337_006748/uhis2337_007516/unyl2890_001711/unyl2890_003882/unyl2890_004664/upol2893_002924/upol2893_006797/upol2893_007480	14
GO:0008080	N-acetyltransferase activity	14/11711	103/27801	1	1	1	ucru2886_001186/ucru2886_001627/ucru2886_002903/udeu2335_000745/udeu2335_002208/udeu2335_005412/uhis2337_002773/uhis2337_004296/uhis2337_006884/unyl2890_000348/unyl2890_005741/upol2893_000432/upol2893_001639/upol2893_004901	14
GO:0016592	mediator complex	14/11711	108/27801	1	1	1	ucru2886_002077/ucru2886_003257/udeu2335_001666/udeu2335_005921/udeu2335_007089/uhis2337_000148/uhis2337_005166/uhis2337_006356/unyl2890_004521/unyl2890_005434/unyl2890_007003/upol2893_004210/upol2893_005510/upol2893_006361	14
GO:0072666	establishment of protein localization to vacuole	14/11711	115/27801	1	1	1	ucru2886_003314/ucru2886_004123/udeu2335_001719/udeu2335_003755/udeu2335_007539/uhis2337_001879/uhis2337_005208/uhis2337_009731/unyl2890_000981/unyl2890_001619/unyl2890_005484/upol2893_001950/upol2893_004160/upol2893_007383	14
GO:0072665	protein localization to vacuole	14/11711	124/27801	1	1	1	ucru2886_003314/ucru2886_004123/udeu2335_001719/udeu2335_003755/udeu2335_007539/uhis2337_001879/uhis2337_005208/uhis2337_009731/unyl2890_000981/unyl2890_001619/unyl2890_005484/upol2893_001950/upol2893_004160/upol2893_007383	14
GO:0000932	P-body	14/11711	126/27801	1	1	1	ucru2886_000170/ucru2886_000981/ucru2886_002819/udeu2335_002401/udeu2335_005505/uhis2337_002941/uhis2337_004207/uhis2337_007828/unyl2890_000272/unyl2890_003607/unyl2890_005904/upol2893_000505/upol2893_002642/upol2893_005067	14
GO:0008238	exopeptidase activity	14/11711	129/27801	1	1	1	ucru2886_005198/ucru2886_008810/ucru2886_008811/udeu2335_004614/udeu2335_007213/uhis2337_000279/uhis2337_001401/uhis2337_007699/unyl2890_007224/unyl2890_007991/upol2893_000383/upol2893_007832/upol2893_008408/upol2893_008409	14
GO:0005096	GTPase activator activity	14/11711	145/27801	1	1	1	ucru2886_000520/ucru2886_003531/udeu2335_001917/udeu2335_003662/udeu2335_004153/uhis2337_005404/uhis2337_007527/uhis2337_009199/unyl2890_001054/unyl2890_003871/unyl2890_005651/upol2893_002028/upol2893_002913/upol2893_003955	14
GO:0006325	chromatin organization	14/11711	302/27801	1	1	1	ucru2886_001186/ucru2886_002106/udeu2335_002208/udeu2335_007120/udeu2335_010129/uhis2337_000182/uhis2337_002773/uhis2337_004091/unyl2890_003078/unyl2890_004552/unyl2890_005741/upol2893_001272/upol2893_004901/upol2893_005474	14
GO:0006413	translational initiation	14/11711	163/27801	1	1	1	ucru2886_005654/ucru2886_007164/ucru2886_007484/udeu2335_001261/udeu2335_008068/uhis2337_004536/uhis2337_005777/uhis2337_008476/unyl2890_000850/unyl2890_004262/unyl2890_008180/upol2893_004545/upol2893_006120/upol2893_008611	14
GO:0007034	vacuolar transport	14/11711	232/27801	1	1	1	ucru2886_003314/ucru2886_004123/udeu2335_001719/udeu2335_003755/udeu2335_007539/uhis2337_001879/uhis2337_005208/uhis2337_009731/unyl2890_000981/unyl2890_001619/unyl2890_005484/upol2893_001950/upol2893_004160/upol2893_007383	14
GO:0008094	ATP-dependent activity, acting on DNA	14/11711	163/27801	1	1	1	ucru2886_002106/ucru2886_006006/ucru2886_007874/udeu2335_007120/uhis2337_000182/uhis2337_003714/uhis2337_007349/unyl2890_000121/unyl2890_002661/unyl2890_004552/unyl2890_008221/upol2893_000656/upol2893_003824/upol2893_005474	14
GO:0009605	response to external stimulus	14/11711	138/27801	1	1	1	ucru2886_000531/ucru2886_002977/udeu2335_005324/udeu2335_007665/udeu2335_007666/uhis2337_004366/uhis2337_006978/uhis2337_007516/unyl2890_000420/unyl2890_001734/unyl2890_003882/upol2893_000356/upol2893_002924/upol2893_007502	14
GO:0010256	endomembrane system organization	14/11711	261/27801	1	1	1	ucru2886_000166/ucru2886_003110/ucru2886_004269/udeu2335_001533/udeu2335_007638/uhis2337_001790/uhis2337_005051/uhis2337_007832/unyl2890_001711/unyl2890_003603/unyl2890_005319/upol2893_002638/upol2893_004327/upol2893_007480	14
GO:0015849	organic acid transport	14/11711	191/27801	1	1	1	ucru2886_000391/ucru2886_005253/ucru2886_005499/udeu2335_002737/udeu2335_004654/uhis2337_001374/uhis2337_005611/uhis2337_007664/unyl2890_003756/unyl2890_004124/unyl2890_007248/upol2893_002793/upol2893_004690/upol2893_007861	14
GO:0016051	carbohydrate biosynthetic process	14/11711	166/27801	1	1	1	ucru2886_000169/ucru2886_005206/udeu2335_003449/uhis2337_001397/uhis2337_007829/uhis2337_009352/unyl2890_001211/unyl2890_003606/unyl2890_008168/upol2893_001470/upol2893_002206/upol2893_002641/upol2893_006108/upol2893_007835	14
GO:0016197	endosomal transport	14/11711	234/27801	1	1	1	ucru2886_001997/ucru2886_002085/udeu2335_003755/udeu2335_007043/udeu2335_007098/uhis2337_000111/uhis2337_000156/uhis2337_009731/unyl2890_000981/unyl2890_004479/unyl2890_004529/upol2893_001950/upol2893_005502/upol2893_005553	14
GO:0016407	acetyltransferase activity	14/11711	167/27801	1	1	1	ucru2886_001186/ucru2886_002903/udeu2335_002208/udeu2335_005412/udeu2335_009087/uhis2337_002773/uhis2337_003764/uhis2337_004296/unyl2890_000348/unyl2890_002709/unyl2890_005741/upol2893_000432/upol2893_003776/upol2893_004901	14
GO:0019900	kinase binding	14/11711	167/27801	1	1	1	ucru2886_003257/ucru2886_004269/ucru2886_006397/udeu2335_001666/udeu2335_007638/uhis2337_001790/uhis2337_004840/uhis2337_005166/unyl2890_001711/unyl2890_005434/unyl2890_007702/upol2893_004210/upol2893_007480/upol2893_008071	14
GO:0019901	protein kinase binding	14/11711	175/27801	1	1	1	ucru2886_003257/ucru2886_004269/ucru2886_006397/udeu2335_001666/udeu2335_007638/uhis2337_001790/uhis2337_004840/uhis2337_005166/unyl2890_001711/unyl2890_005434/unyl2890_007702/upol2893_004210/upol2893_007480/upol2893_008071	14
GO:0030880	RNA polymerase complex	14/11711	335/27801	1	1	1	ucru2886_000387/ucru2886_000920/udeu2335_002459/udeu2335_004650/udeu2335_010129/uhis2337_002998/uhis2337_004091/uhis2337_007667/unyl2890_003078/unyl2890_003752/unyl2890_005963/upol2893_001272/upol2893_002790/upol2893_005125	14
GO:0032270	positive regulation of protein metabolic process	14/11711	151/27801	1	1	1	ucru2886_002868/ucru2886_004269/udeu2335_002377/udeu2335_005449/udeu2335_007638/udeu2335_008018/uhis2337_001790/uhis2337_004261/uhis2337_008533/unyl2890_000316/unyl2890_001711/unyl2890_008136/upol2893_000463/upol2893_007480	14
GO:0035770	ribonucleoprotein granule	14/11711	149/27801	1	1	1	ucru2886_000170/ucru2886_000981/ucru2886_002819/udeu2335_002401/udeu2335_005505/uhis2337_002941/uhis2337_004207/uhis2337_007828/unyl2890_000272/unyl2890_003607/unyl2890_005904/upol2893_000505/upol2893_002642/upol2893_005067	14
GO:0036464	cytoplasmic ribonucleoprotein granule	14/11711	149/27801	1	1	1	ucru2886_000170/ucru2886_000981/ucru2886_002819/udeu2335_002401/udeu2335_005505/uhis2337_002941/uhis2337_004207/uhis2337_007828/unyl2890_000272/unyl2890_003607/unyl2890_005904/upol2893_000505/upol2893_002642/upol2893_005067	14
GO:0051247	positive regulation of protein metabolic process	14/11711	160/27801	1	1	1	ucru2886_002868/ucru2886_004269/udeu2335_002377/udeu2335_005449/udeu2335_007638/udeu2335_008018/uhis2337_001790/uhis2337_004261/uhis2337_008533/unyl2890_000316/unyl2890_001711/unyl2890_008136/upol2893_000463/upol2893_007480	14
GO:0051640	organelle localization	14/11711	287/27801	1	1	1	ucru2886_003110/ucru2886_003400/udeu2335_001533/udeu2335_001805/udeu2335_010031/uhis2337_003998/uhis2337_005051/uhis2337_005318/unyl2890_003164/unyl2890_005319/unyl2890_005564/upol2893_001124/upol2893_004065/upol2893_004327	14
GO:0071897	DNA biosynthetic process	14/11711	345/27801	1	1	1	ucru2886_001626/ucru2886_007412/ucru2886_007874/udeu2335_000743/udeu2335_008140/uhis2337_003714/uhis2337_006885/uhis2337_008411/unyl2890_002228/unyl2890_002661/unyl2890_008248/upol2893_001640/upol2893_003824/upol2893_006191	14
GO:0098687	chromosomal region	14/11711	200/27801	1	1	1	ucru2886_000227/ucru2886_003148/ucru2886_003574/udeu2335_004717/udeu2335_005146/udeu2335_006526/uhis2337_007781/unyl2890_002924/unyl2890_003656/unyl2890_004888/unyl2890_005325/upol2893_002690/upol2893_003054/upol2893_004320	14
GO:1990204	oxidoreductase complex	14/11711	181/27801	1	1	1	ucru2886_001135/ucru2886_008093/ucru2886_009001/ucru2886_009236/udeu2335_002262/udeu2335_005121/udeu2335_010106/uhis2337_002820/uhis2337_004070/unyl2890_002903/unyl2890_003101/upol2893_001242/upol2893_002213/upol2893_003576	14
GO:0043386	mycotoxin biosynthetic process	13/11711	21/27801	0.0540151	1	1	ucru2886_000492/ucru2886_007847/udeu2335_001002/udeu2335_001420/udeu2335_001422/udeu2335_006928/udeu2335_007419/udeu2335_010341/unyl2890_002373/unyl2890_002374/unyl2890_007010/upol2893_003988/upol2893_003991	13
GO:0016813	hydrolase activity, acting on carbon-nitrogen (but not peptide) bonds, in linear amidines	13/11711	26/27801	0.267521	1	1	ucru2886_002252/ucru2886_004700/ucru2886_004701/ucru2886_009232/ucru2886_009233/udeu2335_006283/udeu2335_007257/uhis2337_000312/uhis2337_000706/unyl2890_001005/unyl2890_006199/upol2893_005337/upol2893_005772	13
GO:0034727	piecemeal microautophagy of the nucleus	13/11711	49/27801	0.99214	1	1	ucru2886_000531/ucru2886_004269/udeu2335_003555/udeu2335_007638/uhis2337_001790/uhis2337_007516/uhis2337_009289/unyl2890_001142/unyl2890_001711/unyl2890_003882/upol2893_002129/upol2893_002924/upol2893_007480	13
GO:0016628	oxidoreductase activity, acting on the CH-CH group of donors, NAD or NADP as acceptor	13/11711	50/27801	0.994111	1	1	ucru2886_006102/udeu2335_005773/udeu2335_009630/uhis2337_006551/uhis2337_007227/uhis2337_008642/uhis2337_009064/unyl2890_000173/unyl2890_000518/unyl2890_006886/upol2893_000255/upol2893_000604/upol2893_006484	13
GO:0016237	lysosomal microautophagy	13/11711	57/27801	0.99932	1	1	ucru2886_000531/ucru2886_004269/udeu2335_003555/udeu2335_007638/uhis2337_001790/uhis2337_007516/uhis2337_009289/unyl2890_001142/unyl2890_001711/unyl2890_003882/upol2893_002129/upol2893_002924/upol2893_007480	13
GO:0044804	autophagy of nucleus	13/11711	74/27801	0.999998	1	1	ucru2886_000531/ucru2886_004269/udeu2335_003555/udeu2335_007638/uhis2337_001790/uhis2337_007516/uhis2337_009289/unyl2890_001142/unyl2890_001711/unyl2890_003882/upol2893_002129/upol2893_002924/upol2893_007480	13
GO:0031668	cellular response to extracellular stimulus	13/11711	115/27801	1	1	1	ucru2886_000531/ucru2886_002977/udeu2335_005324/udeu2335_007665/udeu2335_007666/uhis2337_004366/uhis2337_007516/unyl2890_000420/unyl2890_001734/unyl2890_003882/upol2893_000356/upol2893_002924/upol2893_007502	13
GO:0031669	cellular response to nutrient levels	13/11711	115/27801	1	1	1	ucru2886_000531/ucru2886_002977/udeu2335_005324/udeu2335_007665/udeu2335_007666/uhis2337_004366/uhis2337_007516/unyl2890_000420/unyl2890_001734/unyl2890_003882/upol2893_000356/upol2893_002924/upol2893_007502	13
GO:0071496	cellular response to external stimulus	13/11711	115/27801	1	1	1	ucru2886_000531/ucru2886_002977/udeu2335_005324/udeu2335_007665/udeu2335_007666/uhis2337_004366/uhis2337_007516/unyl2890_000420/unyl2890_001734/unyl2890_003882/upol2893_000356/upol2893_002924/upol2893_007502	13
GO:0005874	microtubule	13/11711	116/27801	1	1	1	ucru2886_002373/ucru2886_004507/ucru2886_006065/udeu2335_001446/udeu2335_003176/udeu2335_003774/udeu2335_010772/uhis2337_000092/uhis2337_009553/unyl2890_001425/unyl2890_004676/upol2893_002426/upol2893_006757	13
GO:0004693	cyclin-dependent protein serine/threonine kinase activity	13/11711	121/27801	1	1	1	ucru2886_003257/ucru2886_006014/ucru2886_006397/udeu2335_001666/uhis2337_004840/uhis2337_005166/uhis2337_007358/unyl2890_000128/unyl2890_005434/unyl2890_007702/upol2893_000649/upol2893_004210/upol2893_008071	13
GO:0097472	cyclin-dependent protein kinase activity	13/11711	121/27801	1	1	1	ucru2886_003257/ucru2886_006014/ucru2886_006397/udeu2335_001666/uhis2337_004840/uhis2337_005166/uhis2337_007358/unyl2890_000128/unyl2890_005434/unyl2890_007702/upol2893_000649/upol2893_004210/upol2893_008071	13
GO:0009991	response to extracellular stimulus	13/11711	125/27801	1	1	1	ucru2886_000531/ucru2886_002977/udeu2335_005324/udeu2335_007665/udeu2335_007666/uhis2337_004366/uhis2337_007516/unyl2890_000420/unyl2890_001734/unyl2890_003882/upol2893_000356/upol2893_002924/upol2893_007502	13
GO:0030332	cyclin binding	13/11711	125/27801	1	1	1	ucru2886_003257/ucru2886_006014/ucru2886_006397/udeu2335_001666/uhis2337_004840/uhis2337_005166/uhis2337_007358/unyl2890_000128/unyl2890_005434/unyl2890_007702/upol2893_000649/upol2893_004210/upol2893_008071	13
GO:0031667	response to nutrient levels	13/11711	125/27801	1	1	1	ucru2886_000531/ucru2886_002977/udeu2335_005324/udeu2335_007665/udeu2335_007666/uhis2337_004366/uhis2337_007516/unyl2890_000420/unyl2890_001734/unyl2890_003882/upol2893_000356/upol2893_002924/upol2893_007502	13
GO:0004553	hydrolase activity, hydrolyzing O-glycosyl compounds	13/11711	333/27801	1	1	1	ucru2886_000406/ucru2886_002028/udeu2335_004668/udeu2335_005641/udeu2335_007017/udeu2335_008940/uhis2337_000393/uhis2337_006628/uhis2337_007650/unyl2890_003770/unyl2890_006785/upol2893_002807/upol2893_006585	13
GO:0005686	U2 snRNP	13/11711	138/27801	1	1	1	ucru2886_001542/ucru2886_001659/ucru2886_004159/udeu2335_000693/udeu2335_000771/udeu2335_007577/uhis2337_001830/uhis2337_006855/uhis2337_006931/unyl2890_002178/unyl2890_002257/upol2893_001610/upol2893_001688	13
GO:0005938	cell cortex	13/11711	300/27801	1	1	1	ucru2886_000958/ucru2886_001416/ucru2886_002884/udeu2335_000554/udeu2335_002424/udeu2335_005430/uhis2337_002968/uhis2337_004275/unyl2890_002046/unyl2890_005926/unyl2890_005927/upol2893_001822/upol2893_005088	13
GO:0006470	protein dephosphorylation	13/11711	162/27801	1	1	1	ucru2886_002523/ucru2886_002663/udeu2335_000120/udeu2335_000302/udeu2335_003699/uhis2337_008089/uhis2337_009161/unyl2890_001018/unyl2890_006521/unyl2890_006636/upol2893_001992/upol2893_007050/upol2893_007178	13
GO:0006486	protein glycosylation	13/11711	280/27801	1	1	1	ucru2886_001715/ucru2886_005308/ucru2886_006029/ucru2886_009220/udeu2335_000832/uhis2337_001327/uhis2337_006789/uhis2337_007361/unyl2890_000131/unyl2890_002305/upol2893_000646/upol2893_001561/upol2893_007907	13
GO:0006487	protein N-linked glycosylation	13/11711	178/27801	1	1	1	ucru2886_001715/ucru2886_005308/ucru2886_006029/ucru2886_009220/udeu2335_000832/uhis2337_001327/uhis2337_006789/uhis2337_007361/unyl2890_000131/unyl2890_002305/upol2893_000646/upol2893_001561/upol2893_007907	13
GO:0006865	amino acid transport	13/11711	166/27801	1	1	1	ucru2886_000391/ucru2886_005499/udeu2335_002737/udeu2335_003357/udeu2335_004654/uhis2337_005611/uhis2337_007664/uhis2337_009433/unyl2890_003756/unyl2890_004124/upol2893_002290/upol2893_002793/upol2893_004690	13
GO:0008017	microtubule binding	13/11711	180/27801	1	1	1	ucru2886_002373/ucru2886_004507/ucru2886_006065/udeu2335_001446/udeu2335_003176/udeu2335_003774/udeu2335_010772/uhis2337_000092/uhis2337_009553/unyl2890_001425/unyl2890_004676/upol2893_002426/upol2893_006757	13
GO:0009100	glycoprotein metabolic process	13/11711	329/27801	1	1	1	ucru2886_001715/ucru2886_005308/ucru2886_006029/ucru2886_009220/udeu2335_000832/uhis2337_001327/uhis2337_006789/uhis2337_007361/unyl2890_000131/unyl2890_002305/upol2893_000646/upol2893_001561/upol2893_007907	13
GO:0009101	glycoprotein biosynthetic process	13/11711	274/27801	1	1	1	ucru2886_001715/ucru2886_005308/ucru2886_006029/ucru2886_009220/udeu2335_000832/uhis2337_001327/uhis2337_006789/uhis2337_007361/unyl2890_000131/unyl2890_002305/upol2893_000646/upol2893_001561/upol2893_007907	13
GO:0009165	nucleotide biosynthetic process	13/11711	383/27801	1	1	1	ucru2886_001135/ucru2886_002015/ucru2886_007579/udeu2335_002262/udeu2335_007031/udeu2335_007962/uhis2337_000026/uhis2337_002820/uhis2337_008584/unyl2890_004472/unyl2890_008095/upol2893_005561/upol2893_006034	13
GO:0010498	proteasomal protein catabolic process	13/11711	420/27801	1	1	1	ucru2886_001783/ucru2886_002868/udeu2335_000885/udeu2335_005449/udeu2335_006985/udeu2335_010013/uhis2337_004261/uhis2337_006270/uhis2337_006725/unyl2890_000316/unyl2890_002348/upol2893_000463/upol2893_001512	13
GO:0016757	glycosyltransferase activity	13/11711	393/27801	1	1	1	ucru2886_000406/ucru2886_005308/ucru2886_006029/ucru2886_009220/udeu2335_004668/uhis2337_001327/uhis2337_007361/uhis2337_007650/unyl2890_000131/unyl2890_003770/upol2893_000646/upol2893_002807/upol2893_007907	13
GO:0016758	hexosyltransferase activity	13/11711	284/27801	1	1	1	ucru2886_001121/ucru2886_005308/ucru2886_006029/ucru2886_009220/udeu2335_002274/uhis2337_001327/uhis2337_002831/uhis2337_007361/unyl2890_000131/unyl2890_005800/upol2893_000646/upol2893_004960/upol2893_007907	13
GO:0016810	hydrolase activity, acting on carbon-nitrogen (but not peptide) bonds	13/11711	231/27801	1	1	1	ucru2886_002028/ucru2886_002251/ucru2886_002252/udeu2335_003360/udeu2335_005067/udeu2335_007017/udeu2335_007257/uhis2337_000312/uhis2337_009428/unyl2890_001005/unyl2890_001287/upol2893_002285/upol2893_005337	13
GO:0022618	protein-RNA complex assembly	13/11711	309/27801	1	1	1	ucru2886_001542/ucru2886_007164/ucru2886_008551/udeu2335_000693/udeu2335_001261/udeu2335_003593/udeu2335_009643/uhis2337_004536/uhis2337_006931/unyl2890_000850/unyl2890_002178/upol2893_001688/upol2893_008611	13
GO:0032269	negative regulation of protein metabolic process	13/11711	150/27801	1	1	1	ucru2886_000170/ucru2886_001416/ucru2886_002819/udeu2335_000554/udeu2335_005505/uhis2337_004207/uhis2337_007828/unyl2890_000272/unyl2890_002046/unyl2890_003607/upol2893_000505/upol2893_001822/upol2893_002642	13
GO:0034220	monoatomic ion transmembrane transport	13/11711	481/27801	1	1	1	ucru2886_001135/ucru2886_003520/ucru2886_008093/udeu2335_001912/udeu2335_002262/udeu2335_010106/uhis2337_002820/uhis2337_004070/unyl2890_003101/unyl2890_005646/upol2893_001242/upol2893_001443/upol2893_003959	13
GO:0043130	ubiquitin binding	13/11711	140/27801	1	1	1	ucru2886_003733/udeu2335_003755/udeu2335_006683/udeu2335_006985/uhis2337_003275/uhis2337_006270/uhis2337_008356/uhis2337_009731/unyl2890_000981/unyl2890_005022/unyl2890_008310/upol2893_001950/upol2893_003228	13
GO:0043161	proteasome-mediated ubiquitin-dependent protein catabolic process	13/11711	414/27801	1	1	1	ucru2886_001783/ucru2886_002868/udeu2335_000885/udeu2335_005449/udeu2335_006985/udeu2335_010013/uhis2337_004261/uhis2337_006270/uhis2337_006725/unyl2890_000316/unyl2890_002348/upol2893_000463/upol2893_001512	13
GO:0043413	macromolecule glycosylation	13/11711	274/27801	1	1	1	ucru2886_001715/ucru2886_005308/ucru2886_006029/ucru2886_009220/udeu2335_000832/uhis2337_001327/uhis2337_006789/uhis2337_007361/unyl2890_000131/unyl2890_002305/upol2893_000646/upol2893_001561/upol2893_007907	13
GO:0048878	chemical homeostasis	13/11711	400/27801	1	1	1	ucru2886_000602/ucru2886_003520/udeu2335_001912/udeu2335_003401/udeu2335_009800/udeu2335_009801/uhis2337_008881/uhis2337_009399/unyl2890_001256/unyl2890_005646/upol2893_002253/upol2893_003959/upol2893_006773	13
GO:0050801	monoatomic ion homeostasis	13/11711	336/27801	1	1	1	ucru2886_000602/ucru2886_003520/udeu2335_001912/udeu2335_003401/udeu2335_009800/udeu2335_009801/uhis2337_008881/uhis2337_009399/unyl2890_001256/unyl2890_005646/upol2893_002253/upol2893_003959/upol2893_006773	13
GO:0051248	negative regulation of protein metabolic process	13/11711	150/27801	1	1	1	ucru2886_000170/ucru2886_001416/ucru2886_002819/udeu2335_000554/udeu2335_005505/uhis2337_004207/uhis2337_007828/unyl2890_000272/unyl2890_002046/unyl2890_003607/upol2893_000505/upol2893_001822/upol2893_002642	13
GO:0070085	glycosylation	13/11711	274/27801	1	1	1	ucru2886_001715/ucru2886_005308/ucru2886_006029/ucru2886_009220/udeu2335_000832/uhis2337_001327/uhis2337_006789/uhis2337_007361/unyl2890_000131/unyl2890_002305/upol2893_000646/upol2893_001561/upol2893_007907	13
GO:0071826	protein-RNA complex organization	13/11711	325/27801	1	1	1	ucru2886_001542/ucru2886_007164/ucru2886_008551/udeu2335_000693/udeu2335_001261/udeu2335_003593/udeu2335_009643/uhis2337_004536/uhis2337_006931/unyl2890_000850/unyl2890_002178/upol2893_001688/upol2893_008611	13
GO:0098655	monoatomic cation transmembrane transport	13/11711	389/27801	1	1	1	ucru2886_001135/ucru2886_003520/ucru2886_008093/udeu2335_001912/udeu2335_002262/udeu2335_010106/uhis2337_002820/uhis2337_004070/unyl2890_003101/unyl2890_005646/upol2893_001242/upol2893_001443/upol2893_003959	13
GO:0098660	inorganic ion transmembrane transport	13/11711	392/27801	1	1	1	ucru2886_001135/ucru2886_003520/ucru2886_008093/udeu2335_001912/udeu2335_002262/udeu2335_010106/uhis2337_002820/uhis2337_004070/unyl2890_003101/unyl2890_005646/upol2893_001242/upol2893_001443/upol2893_003959	13
GO:0098662	inorganic cation transmembrane transport	13/11711	364/27801	1	1	1	ucru2886_001135/ucru2886_003520/ucru2886_008093/udeu2335_001912/udeu2335_002262/udeu2335_010106/uhis2337_002820/uhis2337_004070/unyl2890_003101/unyl2890_005646/upol2893_001242/upol2893_001443/upol2893_003959	13
GO:0099023	vesicle tethering complex	13/11711	180/27801	1	1	1	ucru2886_001943/ucru2886_002103/ucru2886_002572/ucru2886_003110/udeu2335_001533/udeu2335_007117/uhis2337_000179/uhis2337_005051/unyl2890_004549/unyl2890_005319/upol2893_004327/upol2893_005477/upol2893_007130	13
GO:0099081	supramolecular polymer	13/11711	154/27801	1	1	1	ucru2886_002373/ucru2886_004507/ucru2886_006065/udeu2335_001446/udeu2335_003176/udeu2335_003774/udeu2335_010772/uhis2337_000092/uhis2337_009553/unyl2890_001425/unyl2890_004676/upol2893_002426/upol2893_006757	13
GO:0099512	supramolecular fiber	13/11711	154/27801	1	1	1	ucru2886_002373/ucru2886_004507/ucru2886_006065/udeu2335_001446/udeu2335_003176/udeu2335_003774/udeu2335_010772/uhis2337_000092/uhis2337_009553/unyl2890_001425/unyl2890_004676/upol2893_002426/upol2893_006757	13
GO:0099513	polymeric cytoskeletal fiber	13/11711	146/27801	1	1	1	ucru2886_002373/ucru2886_004507/ucru2886_006065/udeu2335_001446/udeu2335_003176/udeu2335_003774/udeu2335_010772/uhis2337_000092/uhis2337_009553/unyl2890_001425/unyl2890_004676/upol2893_002426/upol2893_006757	13
GO:1901293	nucleoside phosphate biosynthetic process	13/11711	385/27801	1	1	1	ucru2886_001135/ucru2886_002015/ucru2886_007579/udeu2335_002262/udeu2335_007031/udeu2335_007962/uhis2337_000026/uhis2337_002820/uhis2337_008584/unyl2890_004472/unyl2890_008095/upol2893_005561/upol2893_006034	13
GO:0016706	2-oxoglutarate-dependent dioxygenase activity	12/11711	13/27801	0.000247313	0.315572	0.315572	ucru2886_007118/udeu2335_001202/uhis2337_000205/uhis2337_002835/uhis2337_003459/uhis2337_004022/uhis2337_004588/uhis2337_004903/uhis2337_006319/uhis2337_009935/unyl2890_000805/upol2893_008657	12
GO:0031418	L-ascorbic acid binding	12/11711	22/27801	0.167267	1	1	ucru2886_007118/udeu2335_001202/uhis2337_000205/uhis2337_002835/uhis2337_003459/uhis2337_004022/uhis2337_004588/uhis2337_004903/uhis2337_006319/uhis2337_009935/unyl2890_000805/upol2893_008657	12
GO:0018126	protein hydroxylation	12/11711	26/27801	0.410209	1	1	ucru2886_007118/udeu2335_001202/uhis2337_000205/uhis2337_002835/uhis2337_003459/uhis2337_004022/uhis2337_004588/uhis2337_004903/uhis2337_006319/uhis2337_009935/unyl2890_000805/upol2893_008657	12
GO:0006415	translational termination	12/11711	48/27801	0.99567	1	1	ucru2886_007118/udeu2335_001202/uhis2337_000205/uhis2337_002835/uhis2337_003459/uhis2337_004022/uhis2337_004588/uhis2337_004903/uhis2337_006319/uhis2337_009935/unyl2890_000805/upol2893_008657	12
GO:0005871	kinesin complex	12/11711	49/27801	0.996815	1	1	ucru2886_002021/ucru2886_004115/ucru2886_007598/udeu2335_009234/uhis2337_007956/uhis2337_008789/unyl2890_002584/unyl2890_004373/upol2893_003150/upol2893_003162/upol2893_004412/upol2893_006811	12
GO:0043244	regulation of protein-containing complex disassembly	12/11711	58/27801	0.999836	1	1	ucru2886_007118/udeu2335_001202/uhis2337_000205/uhis2337_002835/uhis2337_003459/uhis2337_004022/uhis2337_004588/uhis2337_004903/uhis2337_006319/uhis2337_009935/unyl2890_000805/upol2893_008657	12
GO:0006739	NADP metabolic process	12/11711	78/27801	1	1	1	ucru2886_004022/ucru2886_007050/ucru2886_007052/ucru2886_007579/udeu2335_007434/udeu2335_007962/udeu2335_009312/udeu2335_009313/uhis2337_002019/uhis2337_008584/unyl2890_008095/upol2893_006034	12
GO:0043624	protein-containing complex disassembly	12/11711	80/27801	1	1	1	ucru2886_007118/udeu2335_001202/uhis2337_000205/uhis2337_002835/uhis2337_003459/uhis2337_004022/uhis2337_004588/uhis2337_004903/uhis2337_006319/uhis2337_009935/unyl2890_000805/upol2893_008657	12
GO:0004536	DNA nuclease activity	12/11711	106/27801	1	1	1	ucru2886_001603/ucru2886_002773/ucru2886_002846/udeu2335_000415/udeu2335_005469/uhis2337_000811/uhis2337_004239/uhis2337_008312/unyl2890_000297/unyl2890_006425/upol2893_000480/upol2893_006945	12
GO:0032984	protein-containing complex disassembly	12/11711	115/27801	1	1	1	ucru2886_007118/udeu2335_001202/uhis2337_000205/uhis2337_002835/uhis2337_003459/uhis2337_004022/uhis2337_004588/uhis2337_004903/uhis2337_006319/uhis2337_009935/unyl2890_000805/upol2893_008657	12
GO:0043085	positive regulation of catalytic activity	12/11711	117/27801	1	1	1	ucru2886_000520/ucru2886_002702/udeu2335_000344/udeu2335_008018/uhis2337_007527/uhis2337_008258/uhis2337_008533/unyl2890_003871/unyl2890_006479/unyl2890_008136/upol2893_002913/upol2893_007006	12
GO:0044093	positive regulation of molecular function	12/11711	122/27801	1	1	1	ucru2886_000520/ucru2886_002702/udeu2335_000344/udeu2335_008018/uhis2337_007527/uhis2337_008258/uhis2337_008533/unyl2890_003871/unyl2890_006479/unyl2890_008136/upol2893_002913/upol2893_007006	12
GO:0005682	U5 snRNP	12/11711	294/27801	1	1	1	ucru2886_001053/ucru2886_001659/ucru2886_001822/udeu2335_000771/udeu2335_002325/uhis2337_000897/uhis2337_002875/uhis2337_006855/unyl2890_002257/unyl2890_005839/upol2893_001610/upol2893_005002	12
GO:0006403	RNA localization	12/11711	208/27801	1	1	1	ucru2886_002898/ucru2886_005663/udeu2335_002899/udeu2335_005416/udeu2335_005988/udeu2335_008466/uhis2337_004291/uhis2337_005783/unyl2890_000343/unyl2890_004269/upol2893_000437/upol2893_004538	12
GO:0007017	microtubule-based process	12/11711	284/27801	1	1	1	ucru2886_003531/udeu2335_001123/udeu2335_001917/udeu2335_004153/udeu2335_009234/uhis2337_003599/uhis2337_003695/uhis2337_004704/uhis2337_005404/unyl2890_005651/unyl2890_007591/upol2893_003955	12
GO:0007346	regulation of mitotic cell cycle	12/11711	214/27801	1	1	1	ucru2886_000545/ucru2886_005036/ucru2886_006761/udeu2335_003890/udeu2335_010013/uhis2337_001265/uhis2337_001391/uhis2337_001533/uhis2337_003497/uhis2337_006290/unyl2890_007115/upol2893_007731	12
GO:0019725	cellular homeostasis	12/11711	388/27801	1	1	1	ucru2886_003520/udeu2335_001912/udeu2335_003401/udeu2335_003456/uhis2337_009345/uhis2337_009399/unyl2890_001203/unyl2890_001256/unyl2890_005646/upol2893_002198/upol2893_002253/upol2893_003959	12
GO:0030674	protein-macromolecule adaptor activity	12/11711	199/27801	1	1	1	ucru2886_001017/ucru2886_003110/udeu2335_001533/udeu2335_002361/uhis2337_002906/uhis2337_005051/uhis2337_008356/unyl2890_005319/unyl2890_005870/unyl2890_008310/upol2893_004327/upol2893_005035	12
GO:0031399	regulation of protein modification process	12/11711	168/27801	1	1	1	ucru2886_001416/ucru2886_004269/udeu2335_000554/udeu2335_007638/udeu2335_008018/uhis2337_001790/uhis2337_008533/unyl2890_001711/unyl2890_002046/unyl2890_008136/upol2893_001822/upol2893_007480	12
GO:0046486	glycerolipid metabolic process	12/11711	392/27801	1	1	1	ucru2886_002446/udeu2335_003498/udeu2335_003903/uhis2337_000907/uhis2337_004960/uhis2337_007990/uhis2337_009305/unyl2890_000764/unyl2890_001166/unyl2890_006708/upol2893_002155/upol2893_007254	12
GO:0070925	organelle assembly	12/11711	324/27801	1	1	1	ucru2886_000531/ucru2886_004269/ucru2886_008551/udeu2335_003593/udeu2335_007638/udeu2335_009643/uhis2337_001790/uhis2337_007516/unyl2890_001711/unyl2890_003882/upol2893_002924/upol2893_007480	12
GO:0090305	nucleic acid phosphodiester bond hydrolysis	12/11711	221/27801	1	1	1	ucru2886_003778/ucru2886_006006/ucru2886_006451/udeu2335_008857/uhis2337_004879/uhis2337_007349/uhis2337_007705/unyl2890_000121/unyl2890_000768/unyl2890_007762/upol2893_000656/upol2893_008020	12
GO:0098800	inner mitochondrial membrane protein complex	12/11711	257/27801	1	1	1	ucru2886_001135/ucru2886_009001/ucru2886_009142/ucru2886_009236/udeu2335_001077/udeu2335_002262/udeu2335_005121/uhis2337_001013/uhis2337_002820/unyl2890_002903/upol2893_002213/upol2893_003576	12
GO:0005782	peroxisomal matrix	11/11711	26/27801	0.567054	1	1	ucru2886_008141/ucru2886_009005/udeu2335_005115/udeu2335_010058/udeu2335_010059/uhis2337_001164/uhis2337_004019/uhis2337_006433/unyl2890_002899/unyl2890_003142/upol2893_003580	11
GO:0046777	protein autophosphorylation	11/11711	47/27801	0.997763	1	1	ucru2886_000796/ucru2886_002330/ucru2886_006101/ucru2886_009151/uhis2337_006748/uhis2337_007187/unyl2890_000169/unyl2890_004664/upol2893_000608/upol2893_000775/upol2893_006797	11
GO:0051235	maintenance of location	11/11711	79/27801	1	1	1	ucru2886_005812/ucru2886_007799/udeu2335_003023/udeu2335_009073/uhis2337_003779/uhis2337_005889/unyl2890_002727/unyl2890_002728/unyl2890_004368/upol2893_003761/upol2893_004417	11
GO:0009067	aspartate family amino acid biosynthetic process	11/11711	100/27801	1	1	1	ucru2886_001919/ucru2886_002439/ucru2886_002604/ucru2886_004951/udeu2335_000243/udeu2335_002950/uhis2337_000593/uhis2337_008165/unyl2890_004313/unyl2890_006564/upol2893_007096	11
GO:0016796	exonuclease activity, active with either ribo- or deoxyribonucleic acids and producing 5'-phosphomonoesters	11/11711	106/27801	1	1	1	ucru2886_000981/ucru2886_001603/ucru2886_002773/udeu2335_000415/udeu2335_002401/uhis2337_002941/uhis2337_008312/unyl2890_005904/unyl2890_006425/upol2893_005067/upol2893_006945	11
GO:0000139	Golgi membrane	11/11711	209/27801	1	1	1	ucru2886_001997/ucru2886_005519/udeu2335_002763/udeu2335_007043/uhis2337_000111/uhis2337_005630/uhis2337_007193/unyl2890_004143/unyl2890_004479/upol2893_004671/upol2893_005553	11
GO:0000724	double-strand break repair via homologous recombination	11/11711	205/27801	1	1	1	ucru2886_002846/ucru2886_009023/udeu2335_005112/udeu2335_005469/uhis2337_000811/uhis2337_001203/uhis2337_004239/unyl2890_000297/unyl2890_002896/upol2893_000480/upol2893_003590	11
GO:0000725	recombinational repair	11/11711	209/27801	1	1	1	ucru2886_002846/ucru2886_009023/udeu2335_005112/udeu2335_005469/uhis2337_000811/uhis2337_001203/uhis2337_004239/unyl2890_000297/unyl2890_002896/upol2893_000480/upol2893_003590	11
GO:0002181	cytoplasmic translation	11/11711	170/27801	1	1	1	ucru2886_005655/ucru2886_007164/udeu2335_001261/udeu2335_002377/udeu2335_002892/uhis2337_004536/uhis2337_005778/unyl2890_000850/unyl2890_004263/upol2893_004544/upol2893_008611	11
GO:0003729	mRNA binding	11/11711	351/27801	1	1	1	ucru2886_004328/ucru2886_007164/udeu2335_001261/udeu2335_002377/udeu2335_007702/uhis2337_001721/uhis2337_004536/unyl2890_000850/unyl2890_001768/upol2893_007537/upol2893_008611	11
GO:0004519	endonuclease activity	11/11711	192/27801	1	1	1	ucru2886_002846/ucru2886_006451/udeu2335_005469/udeu2335_008857/uhis2337_000811/uhis2337_004239/uhis2337_004879/unyl2890_000297/unyl2890_007762/upol2893_000480/upol2893_008020	11
GO:0004527	exonuclease activity	11/11711	141/27801	1	1	1	ucru2886_000981/ucru2886_001603/ucru2886_002773/udeu2335_000415/udeu2335_002401/uhis2337_002941/uhis2337_008312/unyl2890_005904/unyl2890_006425/upol2893_005067/upol2893_006945	11
GO:0006405	RNA export from nucleus	11/11711	165/27801	1	1	1	ucru2886_002898/ucru2886_005663/udeu2335_002899/udeu2335_005416/udeu2335_005988/uhis2337_004291/uhis2337_005783/unyl2890_000343/unyl2890_004269/upol2893_000437/upol2893_004538	11
GO:0007093	mitotic cell cycle checkpoint signaling	11/11711	155/27801	1	1	1	ucru2886_000545/ucru2886_005036/ucru2886_006761/udeu2335_003890/uhis2337_001265/uhis2337_001391/uhis2337_001533/uhis2337_003497/uhis2337_006290/unyl2890_007115/upol2893_007731	11
GO:0009150	purine ribonucleotide metabolic process	11/11711	377/27801	1	1	1	ucru2886_001135/ucru2886_008141/udeu2335_002262/udeu2335_007286/udeu2335_010058/udeu2335_010059/uhis2337_002820/uhis2337_004019/unyl2890_003142/unyl2890_008168/upol2893_006108	11
GO:0009259	ribonucleotide metabolic process	11/11711	413/27801	1	1	1	ucru2886_001135/ucru2886_008141/udeu2335_002262/udeu2335_007286/udeu2335_010058/udeu2335_010059/uhis2337_002820/uhis2337_004019/unyl2890_003142/unyl2890_008168/upol2893_006108	11
GO:0009890	negative regulation of biosynthetic process	11/11711	295/27801	1	1	1	ucru2886_000170/ucru2886_002819/udeu2335_005505/uhis2337_004207/uhis2337_007828/unyl2890_000272/unyl2890_000611/unyl2890_003607/upol2893_000165/upol2893_000505/upol2893_002642	11
GO:0010558	negative regulation of macromolecule biosynthetic process	11/11711	278/27801	1	1	1	ucru2886_000170/ucru2886_002819/udeu2335_005505/uhis2337_004207/uhis2337_007828/unyl2890_000272/unyl2890_000611/unyl2890_003607/upol2893_000165/upol2893_000505/upol2893_002642	11
GO:0015297	antiporter activity	11/11711	143/27801	1	1	1	ucru2886_003520/ucru2886_005247/udeu2335_001912/udeu2335_004034/uhis2337_001379/unyl2890_005646/unyl2890_005764/unyl2890_007242/upol2893_003959/upol2893_004924/upol2893_007855	11
GO:0015931	nucleobase-containing compound transport	11/11711	196/27801	1	1	1	ucru2886_002898/ucru2886_005663/udeu2335_002899/udeu2335_005416/udeu2335_005988/uhis2337_004291/uhis2337_005783/unyl2890_000343/unyl2890_004269/upol2893_000437/upol2893_004538	11
GO:0016830	carbon-carbon lyase activity	11/11711	153/27801	1	1	1	ucru2886_000169/ucru2886_007119/udeu2335_001204/udeu2335_009307/uhis2337_002023/uhis2337_007829/unyl2890_000807/unyl2890_003606/unyl2890_007349/upol2893_002641/upol2893_008655	11
GO:0019001	guanyl nucleotide binding	11/11711	252/27801	1	1	1	ucru2886_002702/ucru2886_005655/udeu2335_000344/udeu2335_002892/uhis2337_005778/uhis2337_007705/uhis2337_008258/unyl2890_004263/unyl2890_006479/upol2893_004544/upol2893_007006	11
GO:0031327	negative regulation of cellular biosynthetic process	11/11711	298/27801	1	1	1	ucru2886_000170/ucru2886_002819/udeu2335_005505/uhis2337_004207/uhis2337_007828/unyl2890_000272/unyl2890_000611/unyl2890_003607/upol2893_000165/upol2893_000505/upol2893_002642	11
GO:0032561	guanyl ribonucleotide binding	11/11711	235/27801	1	1	1	ucru2886_002702/ucru2886_005655/udeu2335_000344/udeu2335_002892/uhis2337_005778/uhis2337_007705/uhis2337_008258/unyl2890_004263/unyl2890_006479/upol2893_004544/upol2893_007006	11
GO:0045930	negative regulation of mitotic cell cycle	11/11711	155/27801	1	1	1	ucru2886_000545/ucru2886_005036/ucru2886_006761/udeu2335_003890/uhis2337_001265/uhis2337_001391/uhis2337_001533/uhis2337_003497/uhis2337_006290/unyl2890_007115/upol2893_007731	11
GO:0050657	nucleic acid transport	11/11711	170/27801	1	1	1	ucru2886_002898/ucru2886_005663/udeu2335_002899/udeu2335_005416/udeu2335_005988/uhis2337_004291/uhis2337_005783/unyl2890_000343/unyl2890_004269/upol2893_000437/upol2893_004538	11
GO:0050658	RNA transport	11/11711	171/27801	1	1	1	ucru2886_002898/ucru2886_005663/udeu2335_002899/udeu2335_005416/udeu2335_005988/uhis2337_004291/uhis2337_005783/unyl2890_000343/unyl2890_004269/upol2893_000437/upol2893_004538	11
GO:0051236	establishment of RNA localization	11/11711	171/27801	1	1	1	ucru2886_002898/ucru2886_005663/udeu2335_002899/udeu2335_005416/udeu2335_005988/uhis2337_004291/uhis2337_005783/unyl2890_000343/unyl2890_004269/upol2893_000437/upol2893_004538	11
GO:0065004	protein-DNA complex assembly	11/11711	172/27801	1	1	1	ucru2886_000387/ucru2886_002846/udeu2335_004650/udeu2335_005469/uhis2337_000811/uhis2337_004239/uhis2337_007667/unyl2890_000297/unyl2890_003752/upol2893_000480/upol2893_002790	11
GO:1901615	organic hydroxy compound metabolic process	11/11711	382/27801	1	1	1	ucru2886_003685/ucru2886_007048/ucru2886_007049/udeu2335_006631/udeu2335_009311/uhis2337_002028/uhis2337_003238/unyl2890_004980/unyl2890_008168/upol2893_003185/upol2893_006108	11
GO:1902495	transmembrane transporter complex	11/11711	134/27801	1	1	1	ucru2886_008093/ucru2886_009001/ucru2886_009236/udeu2335_005121/udeu2335_010106/uhis2337_004070/unyl2890_002903/unyl2890_003101/upol2893_001242/upol2893_002213/upol2893_003576	11
GO:1990351	transporter complex	11/11711	154/27801	1	1	1	ucru2886_008093/ucru2886_009001/ucru2886_009236/udeu2335_005121/udeu2335_010106/uhis2337_004070/unyl2890_002903/unyl2890_003101/upol2893_001242/upol2893_002213/upol2893_003576	11
GO:2000113	obsolete negative regulation of cellular macromolecule biosynthetic process	11/11711	278/27801	1	1	1	ucru2886_000170/ucru2886_002819/udeu2335_005505/uhis2337_004207/uhis2337_007828/unyl2890_000272/unyl2890_000611/unyl2890_003607/upol2893_000165/upol2893_000505/upol2893_002642	11
GO:0005381	iron ion transmembrane transporter activity	10/11711	11/27801	0.00119184	0.760391	0.760391	ucru2886_006475/ucru2886_008093/udeu2335_008884/udeu2335_010106/uhis2337_000017/uhis2337_004070/unyl2890_003101/unyl2890_007781/upol2893_001242/upol2893_008002	10
GO:0008395	steroid hydroxylase activity	10/11711	19/27801	0.241872	1	1	udeu2335_008267/uhis2337_001052/uhis2337_001861/uhis2337_008740/unyl2890_001366/unyl2890_003268/unyl2890_003504/upol2893_001019/upol2893_002541/upol2893_002542	10
GO:0007130	synaptonemal complex assembly	10/11711	21/27801	0.382543	1	1	ucru2886_004811/ucru2886_009023/udeu2335_005112/udeu2335_006182/uhis2337_000623/uhis2337_001203/unyl2890_002896/unyl2890_006291/upol2893_003590/upol2893_005865	10
GO:0034755	iron ion transmembrane transport	10/11711	29/27801	0.846734	1	1	ucru2886_006475/ucru2886_008093/udeu2335_008884/udeu2335_010106/uhis2337_000017/uhis2337_004070/unyl2890_003101/unyl2890_007781/upol2893_001242/upol2893_008002	10
GO:0005496	steroid binding	10/11711	33/27801	0.942067	1	1	ucru2886_000958/udeu2335_002424/udeu2335_003555/uhis2337_002968/uhis2337_009289/unyl2890_001142/unyl2890_005926/unyl2890_005927/upol2893_002129/upol2893_005088	10
GO:0032934	sterol binding	10/11711	33/27801	0.942067	1	1	ucru2886_000958/udeu2335_002424/udeu2335_003555/uhis2337_002968/uhis2337_009289/unyl2890_001142/unyl2890_005926/unyl2890_005927/upol2893_002129/upol2893_005088	10
GO:0008641	ubiquitin-like modifier activating enzyme activity	10/11711	40/27801	0.992296	1	1	ucru2886_000531/ucru2886_003845/udeu2335_004461/udeu2335_006794/uhis2337_003386/uhis2337_007516/unyl2890_003882/unyl2890_005135/upol2893_002924/upol2893_003338	10
GO:0005769	early endosome	10/11711	41/27801	0.994376	1	1	ucru2886_004123/ucru2886_005247/udeu2335_004034/udeu2335_007539/uhis2337_001379/uhis2337_001879/unyl2890_001619/unyl2890_007242/upol2893_007383/upol2893_007855	10
GO:0004402	histone acetyltransferase activity	10/11711	48/27801	0.999464	1	1	ucru2886_000387/ucru2886_001186/udeu2335_002208/udeu2335_004650/uhis2337_002773/uhis2337_007667/unyl2890_003752/unyl2890_005741/upol2893_002790/upol2893_004901	10
GO:0030983	mismatched DNA binding	10/11711	48/27801	0.999464	1	1	ucru2886_002346/ucru2886_006362/udeu2335_008749/udeu2335_009242/uhis2337_000388/uhis2337_004803/unyl2890_004809/unyl2890_007671/upol2893_005278/upol2893_008106	10
GO:0071004	U2-type prespliceosome	10/11711	51/27801	0.999817	1	1	ucru2886_001542/ucru2886_001659/udeu2335_000693/udeu2335_000771/uhis2337_006855/uhis2337_006931/unyl2890_002178/unyl2890_002257/upol2893_001610/upol2893_001688	10
GO:0006303	double-strand break repair via nonhomologous end joining	10/11711	53/27801	0.999912	1	1	ucru2886_002045/ucru2886_007412/udeu2335_007051/udeu2335_008140/uhis2337_000118/uhis2337_008411/unyl2890_004488/unyl2890_008248/upol2893_005542/upol2893_006191	10
GO:0031625	ubiquitin protein ligase binding	10/11711	55/27801	0.999958	1	1	ucru2886_001017/ucru2886_003733/udeu2335_002361/udeu2335_006683/uhis2337_002906/uhis2337_003275/unyl2890_005022/unyl2890_005870/upol2893_003228/upol2893_005035	10
GO:0044389	ubiquitin-like protein ligase binding	10/11711	56/27801	0.999972	1	1	ucru2886_001017/ucru2886_003733/udeu2335_002361/udeu2335_006683/uhis2337_002906/uhis2337_003275/unyl2890_005022/unyl2890_005870/upol2893_003228/upol2893_005035	10
GO:0006515	protein quality control for misfolded or incompletely synthesized proteins	10/11711	67/27801	1	1	1	ucru2886_002868/ucru2886_002949/udeu2335_005359/udeu2335_005449/uhis2337_004261/uhis2337_004343/unyl2890_000316/unyl2890_000394/upol2893_000388/upol2893_000463	10
GO:0005685	U1 snRNP	10/11711	74/27801	1	1	1	ucru2886_001542/ucru2886_001659/udeu2335_000693/udeu2335_000771/uhis2337_006855/uhis2337_006931/unyl2890_002178/unyl2890_002257/upol2893_001610/upol2893_001688	10
GO:0006623	protein targeting to vacuole	10/11711	82/27801	1	1	1	ucru2886_003314/ucru2886_004123/udeu2335_001719/udeu2335_007539/uhis2337_001879/uhis2337_005208/unyl2890_001619/unyl2890_005484/upol2893_004160/upol2893_007383	10
GO:0006298	mismatch repair	10/11711	85/27801	1	1	1	ucru2886_002346/ucru2886_006362/udeu2335_008749/udeu2335_009242/uhis2337_000388/uhis2337_004803/unyl2890_004809/unyl2890_007671/upol2893_005278/upol2893_008106	10
GO:0005770	late endosome	10/11711	104/27801	1	1	1	ucru2886_003314/ucru2886_004123/udeu2335_001719/udeu2335_007539/uhis2337_001879/uhis2337_005208/unyl2890_001619/unyl2890_005484/upol2893_004160/upol2893_007383	10
GO:0042147	retrograde transport, endosome to Golgi	10/11711	107/27801	1	1	1	ucru2886_001997/ucru2886_002085/udeu2335_007043/udeu2335_007098/uhis2337_000111/uhis2337_000156/unyl2890_004479/unyl2890_004529/upol2893_005502/upol2893_005553	10
GO:0000428	DNA-directed RNA polymerase complex	10/11711	305/27801	1	1	1	ucru2886_000387/ucru2886_000920/udeu2335_002459/udeu2335_004650/uhis2337_002998/uhis2337_007667/unyl2890_003752/unyl2890_005963/upol2893_002790/upol2893_005125	10
GO:0000785	chromatin	10/11711	362/27801	1	1	1	ucru2886_002106/udeu2335_004126/udeu2335_006077/udeu2335_007120/uhis2337_000182/uhis2337_000502/unyl2890_004552/unyl2890_006375/upol2893_005474/upol2893_005964	10
GO:0000819	sister chromatid segregation	10/11711	209/27801	1	1	1	ucru2886_005955/ucru2886_009023/udeu2335_005112/udeu2335_010013/uhis2337_001203/uhis2337_007309/unyl2890_000076/unyl2890_002896/upol2893_000702/upol2893_003590	10
GO:0000974	Prp19 complex	10/11711	222/27801	1	1	1	ucru2886_001053/ucru2886_001659/udeu2335_000771/udeu2335_002325/uhis2337_002875/uhis2337_006855/unyl2890_002257/unyl2890_005839/upol2893_001610/upol2893_005002	10
GO:0003333	amino acid transmembrane transport	10/11711	117/27801	1	1	1	ucru2886_000391/ucru2886_005499/udeu2335_002737/udeu2335_004654/uhis2337_005611/uhis2337_007664/unyl2890_003756/unyl2890_004124/upol2893_002793/upol2893_004690	10
GO:0003682	chromatin binding	10/11711	241/27801	1	1	1	ucru2886_002106/ucru2886_009023/udeu2335_005112/udeu2335_007120/uhis2337_000182/uhis2337_001203/unyl2890_002896/unyl2890_004552/upol2893_003590/upol2893_005474	10
GO:0003743	translation initiation factor activity	10/11711	160/27801	1	1	1	ucru2886_007164/ucru2886_007484/udeu2335_001261/udeu2335_008068/uhis2337_004536/uhis2337_008476/unyl2890_000850/unyl2890_008180/upol2893_006120/upol2893_008611	10
GO:0004540	RNA nuclease activity	10/11711	166/27801	1	1	1	ucru2886_000981/ucru2886_006451/udeu2335_002401/udeu2335_008857/uhis2337_002941/uhis2337_004879/unyl2890_005904/unyl2890_007762/upol2893_005067/upol2893_008020	10
GO:0005643	nuclear pore	10/11711	138/27801	1	1	1	ucru2886_002898/ucru2886_002977/udeu2335_005324/udeu2335_005416/uhis2337_004291/uhis2337_004366/unyl2890_000343/unyl2890_000420/upol2893_000356/upol2893_000437	10
GO:0005684	U2-type spliceosomal complex	10/11711	137/27801	1	1	1	ucru2886_001542/ucru2886_001659/udeu2335_000693/udeu2335_000771/uhis2337_006855/uhis2337_006931/unyl2890_002178/unyl2890_002257/upol2893_001610/upol2893_001688	10
GO:0006338	chromatin remodeling	10/11711	224/27801	1	1	1	ucru2886_001186/ucru2886_002106/udeu2335_002208/udeu2335_007120/uhis2337_000182/uhis2337_002773/unyl2890_004552/unyl2890_005741/upol2893_004901/upol2893_005474	10
GO:0006606	protein import into nucleus	10/11711	163/27801	1	1	1	ucru2886_002898/ucru2886_005447/udeu2335_002678/udeu2335_005416/uhis2337_004291/uhis2337_005556/unyl2890_000343/unyl2890_004048/upol2893_000437/upol2893_004744	10
GO:0006979	response to oxidative stress	10/11711	151/27801	1	1	1	ucru2886_003369/udeu2335_001773/udeu2335_003456/uhis2337_005278/uhis2337_009345/unyl2890_001203/unyl2890_005532/upol2893_002198/upol2893_003622/upol2893_004109	10
GO:0007031	peroxisome organization	10/11711	141/27801	1	1	1	ucru2886_003314/ucru2886_004269/udeu2335_001719/udeu2335_007638/uhis2337_001790/uhis2337_005208/unyl2890_001711/unyl2890_005484/upol2893_004160/upol2893_007480	10
GO:0008237	metallopeptidase activity	10/11711	138/27801	1	1	1	ucru2886_005198/ucru2886_007079/udeu2335_004013/uhis2337_001401/unyl2890_001944/unyl2890_004995/unyl2890_007224/upol2893_001929/upol2893_003200/upol2893_007832	10
GO:0010033	response to organic substance	10/11711	247/27801	1	1	1	ucru2886_001783/ucru2886_002868/udeu2335_000885/udeu2335_005449/uhis2337_004261/uhis2337_006725/unyl2890_000316/unyl2890_002348/upol2893_000463/upol2893_001512	10
GO:0016054	organic acid catabolic process	10/11711	312/27801	1	1	1	ucru2886_007119/ucru2886_008141/udeu2335_001204/udeu2335_010058/udeu2335_010059/uhis2337_004019/unyl2890_000807/unyl2890_001005/unyl2890_003142/upol2893_008655	10
GO:0016410	N-acyltransferase activity	10/11711	125/27801	1	1	1	ucru2886_001186/ucru2886_002903/udeu2335_002208/udeu2335_005412/uhis2337_002773/uhis2337_004296/unyl2890_000348/unyl2890_005741/upol2893_000432/upol2893_004901	10
GO:0016570	histone modification	10/11711	238/27801	1	1	1	ucru2886_001186/ucru2886_003156/udeu2335_001547/udeu2335_002208/uhis2337_002773/uhis2337_005065/unyl2890_005333/unyl2890_005741/upol2893_004312/upol2893_004901	10
GO:0016591	RNA polymerase II, holoenzyme	10/11711	214/27801	1	1	1	ucru2886_000387/ucru2886_000920/udeu2335_002459/udeu2335_004650/uhis2337_002998/uhis2337_007667/unyl2890_003752/unyl2890_005963/upol2893_002790/upol2893_005125	10
GO:0032543	mitochondrial translation	10/11711	131/27801	1	1	1	ucru2886_003588/ucru2886_004999/udeu2335_003856/udeu2335_006538/uhis2337_001565/uhis2337_003161/unyl2890_004900/unyl2890_007093/upol2893_003065/upol2893_007700	10
GO:0032993	protein-DNA complex	10/11711	138/27801	1	1	1	ucru2886_000227/ucru2886_001626/udeu2335_000743/udeu2335_004717/uhis2337_006885/uhis2337_007781/unyl2890_002228/unyl2890_003656/upol2893_001640/upol2893_002690	10
GO:0034504	protein localization to nucleus	10/11711	153/27801	1	1	1	ucru2886_002898/ucru2886_005447/udeu2335_002678/udeu2335_005416/uhis2337_004291/uhis2337_005556/unyl2890_000343/unyl2890_004048/upol2893_000437/upol2893_004744	10
GO:0042273	ribosomal large subunit biogenesis	10/11711	218/27801	1	1	1	ucru2886_002919/udeu2335_003124/udeu2335_003593/udeu2335_005391/uhis2337_004313/uhis2337_009627/unyl2890_000365/unyl2890_001502/upol2893_000415/upol2893_002504	10
GO:0042393	histone binding	10/11711	153/27801	1	1	1	ucru2886_002106/udeu2335_004126/udeu2335_006077/udeu2335_007120/uhis2337_000182/uhis2337_000502/unyl2890_004552/unyl2890_006375/upol2893_005474/upol2893_005964	10
GO:0043543	protein acylation	10/11711	164/27801	1	1	1	ucru2886_001186/ucru2886_001627/udeu2335_000745/udeu2335_002208/uhis2337_002773/uhis2337_006884/uhis2337_007193/unyl2890_005741/upol2893_001639/upol2893_004901	10
GO:0046395	carboxylic acid catabolic process	10/11711	297/27801	1	1	1	ucru2886_007119/ucru2886_008141/udeu2335_001204/udeu2335_010058/udeu2335_010059/uhis2337_004019/unyl2890_000807/unyl2890_001005/unyl2890_003142/upol2893_008655	10
GO:0048583	regulation of response to stimulus	10/11711	183/27801	1	1	1	ucru2886_002977/ucru2886_005808/udeu2335_003018/udeu2335_005324/uhis2337_004366/uhis2337_005887/unyl2890_000420/unyl2890_004372/upol2893_000356/upol2893_004413	10
GO:0051170	import into nucleus	10/11711	156/27801	1	1	1	ucru2886_002898/ucru2886_005447/udeu2335_002678/udeu2335_005416/uhis2337_004291/uhis2337_005556/unyl2890_000343/unyl2890_004048/upol2893_000437/upol2893_004744	10
GO:0055029	nuclear DNA-directed RNA polymerase complex	10/11711	299/27801	1	1	1	ucru2886_000387/ucru2886_000920/udeu2335_002459/udeu2335_004650/uhis2337_002998/uhis2337_007667/unyl2890_003752/unyl2890_005963/upol2893_002790/upol2893_005125	10
GO:0071013	catalytic step 2 spliceosome	10/11711	206/27801	1	1	1	ucru2886_001053/ucru2886_001659/udeu2335_000771/udeu2335_002325/uhis2337_002875/uhis2337_006855/unyl2890_002257/unyl2890_005839/upol2893_001610/upol2893_005002	10
GO:0140053	mitochondrial gene expression	10/11711	149/27801	1	1	1	ucru2886_003588/ucru2886_004999/udeu2335_003856/udeu2335_006538/uhis2337_001565/uhis2337_003161/unyl2890_004900/unyl2890_007093/upol2893_003065/upol2893_007700	10
GO:1903825	organic acid transmembrane transport	10/11711	164/27801	1	1	1	ucru2886_000391/ucru2886_005499/udeu2335_002737/udeu2335_004654/uhis2337_005611/uhis2337_007664/unyl2890_003756/unyl2890_004124/upol2893_002793/upol2893_004690	10
GO:1905039	carboxylic acid transmembrane transport	10/11711	164/27801	1	1	1	ucru2886_000391/ucru2886_005499/udeu2335_002737/udeu2335_004654/uhis2337_005611/uhis2337_007664/unyl2890_003756/unyl2890_004124/upol2893_002793/upol2893_004690	10
GO:0036374	glutathione hydrolase activity	9/11711	10/27801	0.00258914	1	1	ucru2886_009116/udeu2335_001097/udeu2335_001098/uhis2337_001030/unyl2890_002502/unyl2890_004099/upol2893_001223/upol2893_001224/upol2893_008756	9
GO:0006751	glutathione catabolic process	9/11711	19/27801	0.404595	1	1	ucru2886_009116/udeu2335_001097/udeu2335_001098/uhis2337_001030/unyl2890_002502/unyl2890_004099/upol2893_001223/upol2893_001224/upol2893_008756	9
GO:0016274	protein-arginine N-methyltransferase activity	9/11711	19/27801	0.404595	1	1	ucru2886_003156/ucru2886_006072/udeu2335_001547/uhis2337_005065/uhis2337_007375/unyl2890_000143/unyl2890_005333/upol2893_000634/upol2893_004312	9
GO:0044273	sulfur compound catabolic process	9/11711	27/27801	0.869526	1	1	ucru2886_009116/udeu2335_001097/udeu2335_001098/uhis2337_001030/unyl2890_002502/unyl2890_004099/upol2893_001223/upol2893_001224/upol2893_008756	9
GO:0018216	peptidyl-arginine methylation	9/11711	30/27801	0.939514	1	1	ucru2886_003156/ucru2886_006072/udeu2335_001547/uhis2337_005065/uhis2337_007375/unyl2890_000143/unyl2890_005333/upol2893_000634/upol2893_004312	9
GO:0000289	nuclear-transcribed mRNA poly(A) tail shortening	9/11711	36/27801	0.989692	1	1	ucru2886_000170/ucru2886_002819/udeu2335_005505/uhis2337_004207/uhis2337_007828/unyl2890_000272/unyl2890_003607/upol2893_000505/upol2893_002642	9
GO:0016538	cyclin-dependent protein serine/threonine kinase regulator activity	9/11711	36/27801	0.989692	1	1	ucru2886_003257/ucru2886_006397/udeu2335_001666/uhis2337_004840/uhis2337_005166/unyl2890_005434/unyl2890_007702/upol2893_004210/upol2893_008071	9
GO:0019905	syntaxin binding	9/11711	41/27801	0.998034	1	1	ucru2886_003400/udeu2335_001805/udeu2335_003662/uhis2337_005318/uhis2337_009199/unyl2890_001054/unyl2890_005564/upol2893_002028/upol2893_004065	9
GO:0006749	glutathione metabolic process	9/11711	57/27801	0.999995	1	1	ucru2886_009116/udeu2335_001097/udeu2335_001098/uhis2337_001030/unyl2890_002502/unyl2890_004099/upol2893_001223/upol2893_001224/upol2893_008756	9
GO:0015299	obsolete solute:proton antiporter activity	9/11711	57/27801	0.999995	1	1	ucru2886_003520/ucru2886_005247/udeu2335_001912/udeu2335_004034/uhis2337_001379/unyl2890_005646/unyl2890_007242/upol2893_003959/upol2893_007855	9
GO:0000422	autophagy of mitochondrion	9/11711	58/27801	0.999997	1	1	ucru2886_000531/ucru2886_004269/udeu2335_007638/uhis2337_001790/uhis2337_007516/unyl2890_001711/unyl2890_003882/upol2893_002924/upol2893_007480	9
GO:0015298	obsolete solute:monoatomic cation antiporter activity	9/11711	61/27801	0.999999	1	1	ucru2886_003520/ucru2886_005247/udeu2335_001912/udeu2335_004034/uhis2337_001379/unyl2890_005646/unyl2890_007242/upol2893_003959/upol2893_007855	9
GO:0051345	positive regulation of hydrolase activity	9/11711	69/27801	1	1	1	ucru2886_000520/ucru2886_002702/udeu2335_000344/uhis2337_007527/uhis2337_008258/unyl2890_003871/unyl2890_006479/upol2893_002913/upol2893_007006	9
GO:0043547	positive regulation of GTPase activity	9/11711	74/27801	1	1	1	ucru2886_000520/ucru2886_002702/udeu2335_000344/uhis2337_007527/uhis2337_008258/unyl2890_003871/unyl2890_006479/upol2893_002913/upol2893_007006	9
GO:0009267	cellular response to starvation	9/11711	77/27801	1	1	1	ucru2886_000531/ucru2886_002977/udeu2335_005324/uhis2337_004366/uhis2337_007516/unyl2890_000420/unyl2890_003882/upol2893_000356/upol2893_002924	9
GO:0031201	SNARE complex	9/11711	81/27801	1	1	1	ucru2886_003028/ucru2886_005350/ucru2886_005853/ucru2886_009090/udeu2335_005250/udeu2335_005251/uhis2337_004427/unyl2890_000478/upol2893_000296	9
GO:0042594	response to starvation	9/11711	82/27801	1	1	1	ucru2886_000531/ucru2886_002977/udeu2335_005324/uhis2337_004366/uhis2337_007516/unyl2890_000420/unyl2890_003882/upol2893_000356/upol2893_002924	9
GO:0005802	trans-Golgi network	9/11711	89/27801	1	1	1	ucru2886_002103/udeu2335_003755/udeu2335_007117/uhis2337_000179/uhis2337_009731/unyl2890_000981/unyl2890_004549/upol2893_001950/upol2893_005477	9
GO:0006890	retrograde vesicle-mediated transport, Golgi to endoplasmic reticulum	9/11711	89/27801	1	1	1	ucru2886_003028/ucru2886_005350/ucru2886_005853/ucru2886_009090/udeu2335_005250/udeu2335_005251/uhis2337_004427/unyl2890_000478/upol2893_000296	9
GO:0008374	O-acyltransferase activity	9/11711	92/27801	1	1	1	ucru2886_003293/udeu2335_001702/udeu2335_009087/uhis2337_003764/uhis2337_005200/unyl2890_002709/unyl2890_005467/upol2893_003776/upol2893_004177	9
GO:0034599	cellular response to oxidative stress	9/11711	93/27801	1	1	1	ucru2886_003369/udeu2335_001773/udeu2335_003456/uhis2337_005278/uhis2337_009345/unyl2890_001203/unyl2890_005532/upol2893_002198/upol2893_004109	9
GO:0045324	late endosome to vacuole transport	9/11711	100/27801	1	1	1	ucru2886_003314/udeu2335_001719/udeu2335_003755/uhis2337_005208/uhis2337_009731/unyl2890_000981/unyl2890_005484/upol2893_001950/upol2893_004160	9
GO:0008242	omega peptidase activity	9/11711	102/27801	1	1	1	ucru2886_009116/udeu2335_001097/udeu2335_001098/uhis2337_001030/unyl2890_002502/unyl2890_004099/upol2893_001223/upol2893_001224/upol2893_008756	9
GO:0043087	regulation of GTPase activity	9/11711	103/27801	1	1	1	ucru2886_000520/ucru2886_002702/udeu2335_000344/uhis2337_007527/uhis2337_008258/unyl2890_003871/unyl2890_006479/upol2893_002913/upol2893_007006	9
GO:0051087	protein-folding chaperone binding	9/11711	103/27801	1	1	1	ucru2886_002868/ucru2886_005654/udeu2335_005449/uhis2337_004261/uhis2337_005777/unyl2890_000316/unyl2890_004262/upol2893_000463/upol2893_004545	9
GO:0062197	cellular response to chemical stress	9/11711	105/27801	1	1	1	ucru2886_003369/udeu2335_001773/udeu2335_003456/uhis2337_005278/uhis2337_009345/unyl2890_001203/unyl2890_005532/upol2893_002198/upol2893_004109	9
GO:0000288	nuclear-transcribed mRNA catabolic process, deadenylation-dependent decay	9/11711	106/27801	1	1	1	ucru2886_000170/ucru2886_002819/udeu2335_005505/uhis2337_004207/uhis2337_007828/unyl2890_000272/unyl2890_003607/upol2893_000505/upol2893_002642	9
GO:0000149	SNARE binding	9/11711	109/27801	1	1	1	ucru2886_003400/udeu2335_001805/udeu2335_003662/uhis2337_005318/uhis2337_009199/unyl2890_001054/unyl2890_005564/upol2893_002028/upol2893_004065	9
GO:0001932	regulation of protein phosphorylation	9/11711	111/27801	1	1	1	ucru2886_001416/ucru2886_004269/udeu2335_000554/udeu2335_007638/uhis2337_001790/unyl2890_001711/unyl2890_002046/upol2893_001822/upol2893_007480	9
GO:0050779	RNA destabilization	9/11711	111/27801	1	1	1	ucru2886_000170/ucru2886_002819/udeu2335_005505/uhis2337_004207/uhis2337_007828/unyl2890_000272/unyl2890_003607/upol2893_000505/upol2893_002642	9
GO:0061014	positive regulation of mRNA catabolic process	9/11711	111/27801	1	1	1	ucru2886_000170/ucru2886_002819/udeu2335_005505/uhis2337_004207/uhis2337_007828/unyl2890_000272/unyl2890_003607/upol2893_000505/upol2893_002642	9
GO:0061157	mRNA destabilization	9/11711	111/27801	1	1	1	ucru2886_000170/ucru2886_002819/udeu2335_005505/uhis2337_004207/uhis2337_007828/unyl2890_000272/unyl2890_003607/upol2893_000505/upol2893_002642	9
GO:0000151	ubiquitin ligase complex	9/11711	190/27801	1	1	1	udeu2335_006985/udeu2335_008018/udeu2335_008107/udeu2335_010013/uhis2337_006270/uhis2337_008438/uhis2337_008533/unyl2890_008136/unyl2890_008216	9
GO:0000775	chromosome, centromeric region	9/11711	191/27801	1	1	1	ucru2886_003148/ucru2886_003574/udeu2335_005146/udeu2335_006526/unyl2890_002924/unyl2890_004888/unyl2890_005325/upol2893_003054/upol2893_004320	9
GO:0000776	kinetochore	9/11711	166/27801	1	1	1	ucru2886_003148/ucru2886_003574/udeu2335_005146/udeu2335_006526/unyl2890_002924/unyl2890_004888/unyl2890_005325/upol2893_003054/upol2893_004320	9
GO:0000779	condensed chromosome, centromeric region	9/11711	161/27801	1	1	1	ucru2886_003148/ucru2886_003574/udeu2335_005146/udeu2335_006526/unyl2890_002924/unyl2890_004888/unyl2890_005325/upol2893_003054/upol2893_004320	9
GO:0005342	organic acid transmembrane transporter activity	9/11711	179/27801	1	1	1	ucru2886_005499/ucru2886_006773/udeu2335_002737/udeu2335_010535/uhis2337_005611/unyl2890_003476/unyl2890_004124/upol2893_000799/upol2893_004690	9
GO:0005746	mitochondrial respirasome	9/11711	140/27801	1	1	1	ucru2886_001135/ucru2886_009001/ucru2886_009236/udeu2335_002262/udeu2335_005121/uhis2337_002820/unyl2890_002903/upol2893_002213/upol2893_003576	9
GO:0006260	DNA replication	9/11711	322/27801	1	1	1	ucru2886_001626/ucru2886_007874/udeu2335_000743/uhis2337_003714/uhis2337_006885/unyl2890_002228/unyl2890_002661/upol2893_001640/upol2893_003824	9
GO:0006261	DNA-templated DNA replication	9/11711	265/27801	1	1	1	ucru2886_001626/ucru2886_007874/udeu2335_000743/uhis2337_003714/uhis2337_006885/unyl2890_002228/unyl2890_002661/upol2893_001640/upol2893_003824	9
GO:0006289	nucleotide-excision repair	9/11711	143/27801	1	1	1	ucru2886_006006/ucru2886_007412/udeu2335_008140/uhis2337_007349/uhis2337_008411/unyl2890_000121/unyl2890_008248/upol2893_000656/upol2893_006191	9
GO:0006473	protein acetylation	9/11711	134/27801	1	1	1	ucru2886_001186/ucru2886_001627/udeu2335_000745/udeu2335_002208/uhis2337_002773/uhis2337_006884/unyl2890_005741/upol2893_001639/upol2893_004901	9
GO:0006497	protein lipidation	9/11711	179/27801	1	1	1	ucru2886_000531/udeu2335_003498/uhis2337_007193/uhis2337_007516/uhis2337_009305/unyl2890_001166/unyl2890_003882/upol2893_002155/upol2893_002924	9
GO:0006888	endoplasmic reticulum to Golgi vesicle-mediated transport	9/11711	253/27801	1	1	1	ucru2886_001943/ucru2886_002572/ucru2886_007799/udeu2335_009073/uhis2337_003779/unyl2890_002727/unyl2890_002728/upol2893_003761/upol2893_007130	9
GO:0008202	steroid metabolic process	9/11711	139/27801	1	1	1	ucru2886_006102/udeu2335_009630/uhis2337_007227/uhis2337_008642/uhis2337_009064/unyl2890_000173/unyl2890_000518/upol2893_000255/upol2893_000604	9
GO:0008654	phospholipid biosynthetic process	9/11711	344/27801	1	1	1	ucru2886_006719/udeu2335_003498/udeu2335_010482/uhis2337_006235/uhis2337_009305/unyl2890_001166/unyl2890_003430/upol2893_000851/upol2893_002155	9
GO:0009894	regulation of catabolic process	9/11711	233/27801	1	1	1	ucru2886_000170/ucru2886_002819/udeu2335_005505/uhis2337_004207/uhis2337_007828/unyl2890_000272/unyl2890_003607/upol2893_000505/upol2893_002642	9
GO:0009896	positive regulation of catabolic process	9/11711	177/27801	1	1	1	ucru2886_000170/ucru2886_002819/udeu2335_005505/uhis2337_004207/uhis2337_007828/unyl2890_000272/unyl2890_003607/upol2893_000505/upol2893_002642	9
GO:0016298	lipase activity	9/11711	147/27801	1	1	1	ucru2886_005812/udeu2335_003023/udeu2335_003903/uhis2337_000907/uhis2337_004960/uhis2337_005889/unyl2890_000764/unyl2890_004368/upol2893_004417	9
GO:0016835	carbon-oxygen lyase activity	9/11711	152/27801	1	1	1	ucru2886_009056/udeu2335_002147/udeu2335_005063/uhis2337_001243/uhis2337_002655/uhis2337_002657/unyl2890_002858/upol2893_003629/upol2893_008246	9
GO:0017148	negative regulation of translation	9/11711	125/27801	1	1	1	ucru2886_000170/ucru2886_002819/udeu2335_005505/uhis2337_004207/uhis2337_007828/unyl2890_000272/unyl2890_003607/upol2893_000505/upol2893_002642	9
GO:0019207	kinase regulator activity	9/11711	131/27801	1	1	1	ucru2886_003257/ucru2886_006397/udeu2335_001666/uhis2337_004840/uhis2337_005166/unyl2890_005434/unyl2890_007702/upol2893_004210/upol2893_008071	9
GO:0019220	regulation of phosphate metabolic process	9/11711	161/27801	1	1	1	ucru2886_001416/ucru2886_004269/udeu2335_000554/udeu2335_007638/uhis2337_001790/unyl2890_001711/unyl2890_002046/upol2893_001822/upol2893_007480	9
GO:0019887	protein kinase regulator activity	9/11711	131/27801	1	1	1	ucru2886_003257/ucru2886_006397/udeu2335_001666/uhis2337_004840/uhis2337_005166/unyl2890_005434/unyl2890_007702/upol2893_004210/upol2893_008071	9
GO:0031329	regulation of cellular catabolic process	9/11711	225/27801	1	1	1	ucru2886_000170/ucru2886_002819/udeu2335_005505/uhis2337_004207/uhis2337_007828/unyl2890_000272/unyl2890_003607/upol2893_000505/upol2893_002642	9
GO:0031331	positive regulation of cellular catabolic process	9/11711	168/27801	1	1	1	ucru2886_000170/ucru2886_002819/udeu2335_005505/uhis2337_004207/uhis2337_007828/unyl2890_000272/unyl2890_003607/upol2893_000505/upol2893_002642	9
GO:0034249	negative regulation of amide metabolic process	9/11711	129/27801	1	1	1	ucru2886_000170/ucru2886_002819/udeu2335_005505/uhis2337_004207/uhis2337_007828/unyl2890_000272/unyl2890_003607/upol2893_000505/upol2893_002642	9
GO:0035091	phosphatidylinositol binding	9/11711	162/27801	1	1	1	ucru2886_004123/udeu2335_003755/udeu2335_007539/uhis2337_001879/uhis2337_009731/unyl2890_000981/unyl2890_001619/upol2893_001950/upol2893_007383	9
GO:0042157	lipoprotein metabolic process	9/11711	195/27801	1	1	1	ucru2886_000531/udeu2335_003498/uhis2337_007193/uhis2337_007516/uhis2337_009305/unyl2890_001166/unyl2890_003882/upol2893_002155/upol2893_002924	9
GO:0042158	lipoprotein biosynthetic process	9/11711	180/27801	1	1	1	ucru2886_000531/udeu2335_003498/uhis2337_007193/uhis2337_007516/uhis2337_009305/unyl2890_001166/unyl2890_003882/upol2893_002155/upol2893_002924	9
GO:0042325	regulation of phosphorylation	9/11711	116/27801	1	1	1	ucru2886_001416/ucru2886_004269/udeu2335_000554/udeu2335_007638/uhis2337_001790/unyl2890_001711/unyl2890_002046/upol2893_001822/upol2893_007480	9
GO:0042546	cell wall biogenesis	9/11711	178/27801	1	1	1	ucru2886_001715/ucru2886_005206/udeu2335_000832/udeu2335_004017/uhis2337_001397/uhis2337_006789/unyl2890_002305/upol2893_001561/upol2893_007835	9
GO:0043487	regulation of RNA stability	9/11711	125/27801	1	1	1	ucru2886_000170/ucru2886_002819/udeu2335_005505/uhis2337_004207/uhis2337_007828/unyl2890_000272/unyl2890_003607/upol2893_000505/upol2893_002642	9
GO:0043488	regulation of mRNA stability	9/11711	124/27801	1	1	1	ucru2886_000170/ucru2886_002819/udeu2335_005505/uhis2337_004207/uhis2337_007828/unyl2890_000272/unyl2890_003607/upol2893_000505/upol2893_002642	9
GO:0046943	carboxylic acid transmembrane transporter activity	9/11711	179/27801	1	1	1	ucru2886_005499/ucru2886_006773/udeu2335_002737/udeu2335_010535/uhis2337_005611/unyl2890_003476/unyl2890_004124/upol2893_000799/upol2893_004690	9
GO:0051174	regulation of phosphorus metabolic process	9/11711	161/27801	1	1	1	ucru2886_001416/ucru2886_004269/udeu2335_000554/udeu2335_007638/uhis2337_001790/unyl2890_001711/unyl2890_002046/upol2893_001822/upol2893_007480	9
GO:0051336	regulation of hydrolase activity	9/11711	121/27801	1	1	1	ucru2886_000520/ucru2886_002702/udeu2335_000344/uhis2337_007527/uhis2337_008258/unyl2890_003871/unyl2890_006479/upol2893_002913/upol2893_007006	9
GO:0061013	regulation of mRNA catabolic process	9/11711	125/27801	1	1	1	ucru2886_000170/ucru2886_002819/udeu2335_005505/uhis2337_004207/uhis2337_007828/unyl2890_000272/unyl2890_003607/upol2893_000505/upol2893_002642	9
GO:0070469	respirasome	9/11711	140/27801	1	1	1	ucru2886_001135/ucru2886_009001/ucru2886_009236/udeu2335_002262/udeu2335_005121/uhis2337_002820/unyl2890_002903/upol2893_002213/upol2893_003576	9
GO:0098791	Golgi apparatus subcompartment	9/11711	132/27801	1	1	1	ucru2886_002103/udeu2335_003755/udeu2335_007117/uhis2337_000179/uhis2337_009731/unyl2890_000981/unyl2890_004549/upol2893_001950/upol2893_005477	9
GO:0098803	respiratory chain complex	9/11711	136/27801	1	1	1	ucru2886_001135/ucru2886_009001/ucru2886_009236/udeu2335_002262/udeu2335_005121/uhis2337_002820/unyl2890_002903/upol2893_002213/upol2893_003576	9
GO:1902554	serine/threonine protein kinase complex	9/11711	137/27801	1	1	1	ucru2886_004269/ucru2886_006397/udeu2335_007638/uhis2337_001790/uhis2337_004840/unyl2890_001711/unyl2890_007702/upol2893_007480/upol2893_008071	9
GO:1902911	protein kinase complex	9/11711	145/27801	1	1	1	ucru2886_004269/ucru2886_006397/udeu2335_007638/uhis2337_001790/uhis2337_004840/unyl2890_001711/unyl2890_007702/upol2893_007480/upol2893_008071	9
GO:1903311	regulation of mRNA metabolic process	9/11711	200/27801	1	1	1	ucru2886_000170/ucru2886_002819/udeu2335_005505/uhis2337_004207/uhis2337_007828/unyl2890_000272/unyl2890_003607/upol2893_000505/upol2893_002642	9
GO:1903313	positive regulation of mRNA metabolic process	9/11711	121/27801	1	1	1	ucru2886_000170/ucru2886_002819/udeu2335_005505/uhis2337_004207/uhis2337_007828/unyl2890_000272/unyl2890_003607/upol2893_000505/upol2893_002642	9
GO:0004055	argininosuccinate synthase activity	8/11711	11/27801	0.0405711	1	1	ucru2886_000266/ucru2886_002067/ucru2886_002456/udeu2335_007079/uhis2337_000139/uhis2337_004254/unyl2890_004511/upol2893_005520	8
GO:0046128	purine ribonucleoside metabolic process	8/11711	17/27801	0.429175	1	1	udeu2335_003484/udeu2335_005931/uhis2337_006343/uhis2337_009319/unyl2890_001178/unyl2890_007015/upol2893_002170/upol2893_006344	8
GO:0006526	arginine biosynthetic process	8/11711	22/27801	0.775506	1	1	ucru2886_000266/ucru2886_002067/ucru2886_002456/udeu2335_007079/uhis2337_000139/uhis2337_004254/unyl2890_004511/upol2893_005520	8
GO:0004061	arylformamidase activity	8/11711	26/27801	0.917089	1	1	ucru2886_000758/ucru2886_000802/ucru2886_007667/udeu2335_003535/udeu2335_008961/uhis2337_007455/unyl2890_002822/upol2893_003666	8
GO:0004499	N,N-dimethylaniline monooxygenase activity	8/11711	28/27801	0.952759	1	1	ucru2886_001300/ucru2886_001705/ucru2886_006187/udeu2335_000821/udeu2335_009651/unyl2890_002295/upol2893_001572/upol2893_001918	8
GO:0009119	ribonucleoside metabolic process	8/11711	30/27801	0.974034	1	1	udeu2335_003484/udeu2335_005931/uhis2337_006343/uhis2337_009319/unyl2890_001178/unyl2890_007015/upol2893_002170/upol2893_006344	8
GO:0042278	purine nucleoside metabolic process	8/11711	31/27801	0.980981	1	1	udeu2335_003484/udeu2335_005931/uhis2337_006343/uhis2337_009319/unyl2890_001178/unyl2890_007015/upol2893_002170/upol2893_006344	8
GO:0019441	tryptophan catabolic process to kynurenine	8/11711	32/27801	0.986173	1	1	ucru2886_000758/ucru2886_000802/ucru2886_007667/udeu2335_003535/udeu2335_008961/uhis2337_007455/unyl2890_002822/upol2893_003666	8
GO:0031401	positive regulation of protein modification process	8/11711	46/27801	0.999912	1	1	ucru2886_004269/udeu2335_007638/udeu2335_008018/uhis2337_001790/uhis2337_008533/unyl2890_001711/unyl2890_008136/upol2893_007480	8
GO:0000794	condensed nuclear chromosome	8/11711	51/27801	0.999988	1	1	ucru2886_009023/udeu2335_005112/uhis2337_001203/uhis2337_009368/unyl2890_001226/unyl2890_002896/upol2893_002222/upol2893_003590	8
GO:0046503	glycerolipid catabolic process	8/11711	52/27801	0.999992	1	1	ucru2886_002446/udeu2335_003903/uhis2337_000907/uhis2337_004960/uhis2337_007990/unyl2890_000764/unyl2890_006708/upol2893_007254	8
GO:0030008	TRAPP complex	8/11711	59/27801	1	1	1	ucru2886_001943/ucru2886_002103/ucru2886_002572/udeu2335_007117/uhis2337_000179/unyl2890_004549/upol2893_005477/upol2893_007130	8
GO:1901657	glycosyl compound metabolic process	8/11711	60/27801	1	1	1	udeu2335_003484/udeu2335_005931/uhis2337_006343/uhis2337_009319/unyl2890_001178/unyl2890_007015/upol2893_002170/upol2893_006344	8
GO:0009116	nucleoside metabolic process	8/11711	69/27801	1	1	1	udeu2335_003484/udeu2335_005931/uhis2337_006343/uhis2337_009319/unyl2890_001178/unyl2890_007015/upol2893_002170/upol2893_006344	8
GO:0007163	establishment or maintenance of cell polarity	8/11711	84/27801	1	1	1	udeu2335_003555/udeu2335_003662/uhis2337_009199/uhis2337_009289/unyl2890_001054/unyl2890_001142/upol2893_002028/upol2893_002129	8
GO:0000209	protein polyubiquitination	8/11711	137/27801	1	1	1	ucru2886_002868/udeu2335_005449/udeu2335_006985/udeu2335_010013/uhis2337_004261/uhis2337_006270/unyl2890_000316/upol2893_000463	8
GO:0003724	RNA helicase activity	8/11711	120/27801	1	1	1	udeu2335_003124/udeu2335_005802/uhis2337_006459/uhis2337_009627/unyl2890_001502/unyl2890_006909/upol2893_002504/upol2893_006460	8
GO:0005996	monosaccharide metabolic process	8/11711	145/27801	1	1	1	ucru2886_000169/udeu2335_006605/uhis2337_003219/uhis2337_007829/unyl2890_003606/unyl2890_008168/upol2893_002641/upol2893_006108	8
GO:0006164	purine nucleotide biosynthetic process	8/11711	274/27801	1	1	1	ucru2886_001135/ucru2886_002015/udeu2335_002262/udeu2335_007031/uhis2337_000026/uhis2337_002820/unyl2890_004472/upol2893_005561	8
GO:0006644	phospholipid metabolic process	8/11711	446/27801	1	1	1	ucru2886_002446/udeu2335_003498/uhis2337_007990/uhis2337_009305/unyl2890_001166/unyl2890_006708/upol2893_002155/upol2893_007254	8
GO:0006650	glycerophospholipid metabolic process	8/11711	349/27801	1	1	1	ucru2886_002446/udeu2335_003498/uhis2337_007990/uhis2337_009305/unyl2890_001166/unyl2890_006708/upol2893_002155/upol2893_007254	8
GO:0006873	intracellular monoatomic ion homeostasis	8/11711	303/27801	1	1	1	ucru2886_003520/udeu2335_001912/udeu2335_003401/uhis2337_009399/unyl2890_001256/unyl2890_005646/upol2893_002253/upol2893_003959	8
GO:0006875	obsolete intracellular metal ion homeostasis	8/11711	254/27801	1	1	1	ucru2886_003520/udeu2335_001912/udeu2335_003401/uhis2337_009399/unyl2890_001256/unyl2890_005646/upol2893_002253/upol2893_003959	8
GO:0008170	N-methyltransferase activity	8/11711	136/27801	1	1	1	ucru2886_003156/udeu2335_001547/udeu2335_005815/uhis2337_005065/unyl2890_005333/unyl2890_006925/upol2893_004312/upol2893_006451	8
GO:0008276	protein methyltransferase activity	8/11711	120/27801	1	1	1	ucru2886_003156/udeu2335_001547/udeu2335_005815/uhis2337_005065/unyl2890_005333/unyl2890_006925/upol2893_004312/upol2893_006451	8
GO:0008757	S-adenosylmethionine-dependent methyltransferase activity	8/11711	244/27801	1	1	1	ucru2886_003156/udeu2335_001547/udeu2335_005815/uhis2337_005065/unyl2890_005333/unyl2890_006925/upol2893_004312/upol2893_006451	8
GO:0016651	oxidoreductase activity, acting on NAD(P)H	8/11711	151/27801	1	1	1	ucru2886_003369/udeu2335_001773/udeu2335_005253/udeu2335_005254/uhis2337_005278/unyl2890_005532/unyl2890_006915/upol2893_004109	8
GO:0019867	outer membrane	8/11711	126/27801	1	1	1	ucru2886_002099/udeu2335_007112/uhis2337_000176/unyl2890_001485/unyl2890_004545/unyl2890_007049/upol2893_002484/upol2893_005481	8
GO:0030003	intracellular monoatomic cation homeostasis	8/11711	303/27801	1	1	1	ucru2886_003520/udeu2335_001912/udeu2335_003401/uhis2337_009399/unyl2890_001256/unyl2890_005646/upol2893_002253/upol2893_003959	8
GO:0034637	obsolete cellular carbohydrate biosynthetic process	8/11711	113/27801	1	1	1	ucru2886_005206/udeu2335_003449/uhis2337_001397/uhis2337_009352/unyl2890_001211/upol2893_001470/upol2893_002206/upol2893_007835	8
GO:0042274	ribosomal small subunit biogenesis	8/11711	253/27801	1	1	1	ucru2886_006451/ucru2886_008551/udeu2335_008857/udeu2335_009643/uhis2337_004879/uhis2337_007705/unyl2890_007762/upol2893_008020	8
GO:0046390	ribose phosphate biosynthetic process	8/11711	303/27801	1	1	1	ucru2886_001135/ucru2886_002015/udeu2335_002262/udeu2335_007031/uhis2337_000026/uhis2337_002820/unyl2890_004472/upol2893_005561	8
GO:0046914	transition metal ion binding	8/11711	172/27801	1	1	1	ucru2886_002366/udeu2335_005036/udeu2335_007363/uhis2337_000401/uhis2337_001268/unyl2890_001005/unyl2890_004823/upol2893_005262	8
GO:0055065	obsolete metal ion homeostasis	8/11711	269/27801	1	1	1	ucru2886_003520/udeu2335_001912/udeu2335_003401/uhis2337_009399/unyl2890_001256/unyl2890_005646/upol2893_002253/upol2893_003959	8
GO:0055080	monoatomic cation homeostasis	8/11711	318/27801	1	1	1	ucru2886_003520/udeu2335_001912/udeu2335_003401/uhis2337_009399/unyl2890_001256/unyl2890_005646/upol2893_002253/upol2893_003959	8
GO:0055082	intracellular chemical homeostasis	8/11711	338/27801	1	1	1	ucru2886_003520/udeu2335_001912/udeu2335_003401/uhis2337_009399/unyl2890_001256/unyl2890_005646/upol2893_002253/upol2893_003959	8
GO:0071103	DNA conformation change	8/11711	207/27801	1	1	1	ucru2886_006006/udeu2335_010129/uhis2337_004091/uhis2337_007349/unyl2890_000121/unyl2890_003078/upol2893_000656/upol2893_001272	8
GO:0098771	inorganic ion homeostasis	8/11711	308/27801	1	1	1	ucru2886_003520/udeu2335_001912/udeu2335_003401/uhis2337_009399/unyl2890_001256/unyl2890_005646/upol2893_002253/upol2893_003959	8
GO:0032324	molybdopterin cofactor biosynthetic process	7/11711	10/27801	0.0722535	1	1	ucru2886_003250/ucru2886_003251/udeu2335_001660/udeu2335_001661/uhis2337_005159/unyl2890_005428/upol2893_004215	7
GO:0030677	ribonuclease P complex	7/11711	38/27801	0.999497	1	1	ucru2886_006451/ucru2886_008988/udeu2335_008857/uhis2337_004879/unyl2890_002914/unyl2890_007762/upol2893_008020	7
GO:0016846	carbon-sulfur lyase activity	7/11711	40/27801	0.99977	1	1	ucru2886_002055/udeu2335_000061/udeu2335_007066/unyl2890_004501/unyl2890_006677/upol2893_005529/upol2893_007223	7
GO:0000155	phosphorelay sensor kinase activity	7/11711	51/27801	0.999998	1	1	ucru2886_005855/ucru2886_006101/uhis2337_007187/unyl2890_000010/unyl2890_000169/upol2893_000608/upol2893_000775	7
GO:1902555	endoribonuclease complex	7/11711	51/27801	0.999998	1	1	ucru2886_006451/ucru2886_008988/udeu2335_008857/uhis2337_004879/unyl2890_002914/unyl2890_007762/upol2893_008020	7
GO:0000160	phosphorelay signal transduction system	7/11711	72/27801	1	1	1	ucru2886_005855/ucru2886_006101/uhis2337_007187/unyl2890_000010/unyl2890_000169/upol2893_000608/upol2893_000775	7
GO:0046540	U4/U6 x U5 tri-snRNP complex	7/11711	84/27801	1	1	1	ucru2886_001659/ucru2886_001822/udeu2335_000771/uhis2337_000897/uhis2337_006855/unyl2890_002257/upol2893_001610	7
GO:0005687	U4 snRNP	7/11711	91/27801	1	1	1	ucru2886_001659/ucru2886_001822/udeu2335_000771/uhis2337_000897/uhis2337_006855/unyl2890_002257/upol2893_001610	7
GO:0090502	RNA phosphodiester bond hydrolysis, endonucleolytic	7/11711	96/27801	1	1	1	ucru2886_003778/ucru2886_006451/udeu2335_008857/uhis2337_004879/uhis2337_007705/unyl2890_007762/upol2893_008020	7
GO:0051338	regulation of transferase activity	7/11711	100/27801	1	1	1	ucru2886_001416/udeu2335_000554/udeu2335_008018/uhis2337_008533/unyl2890_002046/unyl2890_008136/upol2893_001822	7
GO:0097526	spliceosomal tri-snRNP complex	7/11711	101/27801	1	1	1	ucru2886_001659/ucru2886_001822/udeu2335_000771/uhis2337_000897/uhis2337_006855/unyl2890_002257/upol2893_001610	7
GO:0000313	organellar ribosome	7/11711	197/27801	1	1	1	ucru2886_003588/ucru2886_008511/udeu2335_006538/uhis2337_003161/unyl2890_000561/unyl2890_004900/upol2893_003065	7
GO:0005688	U6 snRNP	7/11711	122/27801	1	1	1	ucru2886_001659/ucru2886_001822/udeu2335_000771/uhis2337_000897/uhis2337_006855/unyl2890_002257/upol2893_001610	7
GO:0005741	mitochondrial outer membrane	7/11711	131/27801	1	1	1	ucru2886_002099/udeu2335_007112/uhis2337_000176/unyl2890_001485/unyl2890_004545/upol2893_002484/upol2893_005481	7
GO:0005761	mitochondrial ribosome	7/11711	197/27801	1	1	1	ucru2886_003588/ucru2886_008511/udeu2335_006538/uhis2337_003161/unyl2890_000561/unyl2890_004900/upol2893_003065	7
GO:0008033	tRNA processing	7/11711	310/27801	1	1	1	ucru2886_006451/ucru2886_008988/udeu2335_008857/uhis2337_004879/unyl2890_002914/unyl2890_007762/upol2893_008020	7
GO:0008135	translation factor activity, RNA binding	7/11711	170/27801	1	1	1	ucru2886_004162/udeu2335_007581/udeu2335_008068/uhis2337_001746/uhis2337_008476/unyl2890_008180/upol2893_006120	7
GO:0031968	organelle outer membrane	7/11711	123/27801	1	1	1	ucru2886_002099/udeu2335_007112/uhis2337_000176/unyl2890_001485/unyl2890_004545/upol2893_002484/upol2893_005481	7
GO:0045182	translation regulator activity	7/11711	179/27801	1	1	1	ucru2886_004162/udeu2335_007581/udeu2335_008068/uhis2337_001746/uhis2337_008476/unyl2890_008180/upol2893_006120	7
GO:0051668	localization within membrane	7/11711	288/27801	1	1	1	ucru2886_002898/udeu2335_005416/uhis2337_004291/unyl2890_000343/unyl2890_001485/upol2893_000437/upol2893_002484	7
GO:0072657	protein localization to membrane	7/11711	219/27801	1	1	1	ucru2886_002898/udeu2335_005416/uhis2337_004291/unyl2890_000343/unyl2890_001485/upol2893_000437/upol2893_002484	7
GO:0090079	translation regulator activity, nucleic acid binding	7/11711	170/27801	1	1	1	ucru2886_004162/udeu2335_007581/udeu2335_008068/uhis2337_001746/uhis2337_008476/unyl2890_008180/upol2893_006120	7
GO:0090501	RNA phosphodiester bond hydrolysis	7/11711	137/27801	1	1	1	ucru2886_003778/ucru2886_006451/udeu2335_008857/uhis2337_004879/uhis2337_007705/unyl2890_007762/upol2893_008020	7
GO:0120115	Lsm2-8 complex	7/11711	122/27801	1	1	1	ucru2886_001659/ucru2886_001822/udeu2335_000771/uhis2337_000897/uhis2337_006855/unyl2890_002257/upol2893_001610	7
GO:0140658	ATP-dependent chromatin remodeler activity	7/11711	138/27801	1	1	1	ucru2886_002106/udeu2335_007120/uhis2337_000182/uhis2337_009945/unyl2890_004552/unyl2890_008221/upol2893_005474	7
GO:0004066	asparagine synthase (glutamine-hydrolyzing) activity	6/11711	11/27801	0.295329	1	1	ucru2886_002604/udeu2335_000243/uhis2337_000593/uhis2337_008165/unyl2890_006564/upol2893_007096	6
GO:0006529	asparagine biosynthetic process	6/11711	11/27801	0.295329	1	1	ucru2886_002604/udeu2335_000243/uhis2337_000593/uhis2337_008165/unyl2890_006564/upol2893_007096	6
GO:0006621	protein retention in ER lumen	6/11711	11/27801	0.295329	1	1	ucru2886_007799/udeu2335_009073/uhis2337_003779/unyl2890_002727/unyl2890_002728/upol2893_003761	6
GO:0046923	ER retention sequence binding	6/11711	11/27801	0.295329	1	1	ucru2886_007799/udeu2335_009073/uhis2337_003779/unyl2890_002727/unyl2890_002728/upol2893_003761	6
GO:0048487	beta-tubulin binding	6/11711	11/27801	0.295329	1	1	ucru2886_003531/udeu2335_001917/udeu2335_004153/uhis2337_005404/unyl2890_005651/upol2893_003955	6
GO:0003918	DNA topoisomerase type II (double strand cut, ATP-hydrolyzing) activity	6/11711	12/27801	0.392354	1	1	ucru2886_005955/uhis2337_007309/unyl2890_000076/unyl2890_000768/upol2893_000658/upol2893_000702	6
GO:0047617	acyl-CoA hydrolase activity	6/11711	13/27801	0.488624	1	1	ucru2886_008141/udeu2335_010058/udeu2335_010059/uhis2337_004019/unyl2890_000967/unyl2890_003142	6
GO:0007021	tubulin complex assembly	6/11711	16/27801	0.731447	1	1	ucru2886_003531/udeu2335_001917/udeu2335_004153/uhis2337_005404/unyl2890_005651/upol2893_003955	6
GO:0004356	glutamate-ammonia ligase activity	6/11711	18/27801	0.839853	1	1	ucru2886_008909/udeu2335_005199/uhis2337_001099/unyl2890_002960/unyl2890_002961/upol2893_003516	6
GO:0007023	post-chaperonin tubulin folding pathway	6/11711	20/27801	0.909718	1	1	ucru2886_003531/udeu2335_001917/udeu2335_004153/uhis2337_005404/unyl2890_005651/upol2893_003955	6
GO:0004467	long-chain fatty acid-CoA ligase activity	6/11711	25/27801	0.982183	1	1	ucru2886_008895/udeu2335_005215/uhis2337_001081/uhis2337_007396/unyl2890_002975/upol2893_003498	6
GO:0032541	cortical endoplasmic reticulum	6/11711	25/27801	0.982183	1	1	ucru2886_000958/udeu2335_002424/uhis2337_002968/unyl2890_005926/unyl2890_005927/upol2893_005088	6
GO:0000400	four-way junction DNA binding	6/11711	26/27801	0.987453	1	1	ucru2886_002846/udeu2335_005469/uhis2337_000811/uhis2337_004239/unyl2890_000297/upol2893_000480	6
GO:0019346	transsulfuration	6/11711	26/27801	0.987453	1	1	ucru2886_007834/udeu2335_009095/udeu2335_009096/uhis2337_003747/unyl2890_002692/upol2893_003795	6
GO:0071782	endoplasmic reticulum tubular network	6/11711	29/27801	0.995797	1	1	ucru2886_000958/udeu2335_002424/uhis2337_002968/unyl2890_005926/unyl2890_005927/upol2893_005088	6
GO:0006777	Mo-molybdopterin cofactor biosynthetic process	6/11711	31/27801	0.998033	1	1	ucru2886_003251/udeu2335_001660/udeu2335_001661/uhis2337_005159/unyl2890_005428/upol2893_004215	6
GO:0008296	3'-5'-DNA exonuclease activity	6/11711	33/27801	0.999099	1	1	ucru2886_001603/ucru2886_002773/udeu2335_000415/uhis2337_008312/unyl2890_006425/upol2893_006945	6
GO:0006596	polyamine biosynthetic process	6/11711	34/27801	0.999394	1	1	ucru2886_002251/ucru2886_002252/udeu2335_005067/udeu2335_007257/uhis2337_000312/upol2893_005337	6
GO:0005801	cis-Golgi network	6/11711	40/27801	0.999949	1	1	ucru2886_007799/udeu2335_009073/uhis2337_003779/unyl2890_002727/unyl2890_002728/upol2893_003761	6
GO:0019319	hexose biosynthetic process	6/11711	49/27801	0.999999	1	1	ucru2886_000169/uhis2337_007829/unyl2890_003606/unyl2890_008168/upol2893_002641/upol2893_006108	6
GO:0004529	DNA exonuclease activity	6/11711	53/27801	1	1	1	ucru2886_001603/ucru2886_002773/udeu2335_000415/uhis2337_008312/unyl2890_006425/upol2893_006945	6
GO:0016895	DNA exonuclease activity, producing 5'-phosphomonoesters	6/11711	53/27801	1	1	1	ucru2886_001603/ucru2886_002773/udeu2335_000415/uhis2337_008312/unyl2890_006425/upol2893_006945	6
GO:0000478	endonucleolytic cleavage involved in rRNA processing	6/11711	55/27801	1	1	1	ucru2886_006451/udeu2335_008857/uhis2337_004879/uhis2337_007705/unyl2890_007762/upol2893_008020	6
GO:0000479	endonucleolytic cleavage of tricistronic rRNA transcript (SSU-rRNA, 5.8S rRNA, LSU-rRNA)	6/11711	55/27801	1	1	1	ucru2886_006451/udeu2335_008857/uhis2337_004879/uhis2337_007705/unyl2890_007762/upol2893_008020	6
GO:0001216	DNA-binding transcription activator activity	6/11711	56/27801	1	1	1	ucru2886_005560/udeu2335_002804/uhis2337_004442/uhis2337_005666/unyl2890_004176/upol2893_004637	6
GO:0051651	maintenance of location in cell	6/11711	56/27801	1	1	1	ucru2886_007799/udeu2335_009073/uhis2337_003779/unyl2890_002727/unyl2890_002728/upol2893_003761	6
GO:0001228	DNA-binding transcription activator activity, RNA polymerase II-specific	6/11711	61/27801	1	1	1	ucru2886_005560/udeu2335_002804/uhis2337_004442/uhis2337_005666/unyl2890_004176/upol2893_004637	6
GO:0032879	regulation of localization	6/11711	63/27801	1	1	1	udeu2335_003662/udeu2335_008466/uhis2337_009199/unyl2890_001054/upol2893_001443/upol2893_002028	6
GO:0004520	DNA endonuclease activity	6/11711	64/27801	1	1	1	ucru2886_002846/udeu2335_005469/uhis2337_000811/uhis2337_004239/unyl2890_000297/upol2893_000480	6
GO:0006637	acyl-CoA metabolic process	6/11711	65/27801	1	1	1	ucru2886_008141/udeu2335_007286/udeu2335_010058/udeu2335_010059/uhis2337_004019/unyl2890_003142	6
GO:0051783	regulation of nuclear division	6/11711	70/27801	1	1	1	ucru2886_004811/udeu2335_006182/udeu2335_010013/uhis2337_000623/unyl2890_006291/upol2893_005865	6
GO:0005048	signal sequence binding	6/11711	74/27801	1	1	1	ucru2886_007799/udeu2335_009073/uhis2337_003779/unyl2890_002727/unyl2890_002728/upol2893_003761	6
GO:0005732	sno(s)RNA-containing ribonucleoprotein complex	6/11711	77/27801	1	1	1	ucru2886_006451/udeu2335_008466/udeu2335_008857/uhis2337_004879/unyl2890_007762/upol2893_008020	6
GO:0098797	plasma membrane protein complex	6/11711	78/27801	1	1	1	ucru2886_003618/ucru2886_008093/udeu2335_010106/uhis2337_004070/unyl2890_003101/upol2893_001242	6
GO:0005747	mitochondrial respiratory chain complex I	6/11711	82/27801	1	1	1	ucru2886_009001/ucru2886_009236/udeu2335_005121/unyl2890_002903/upol2893_002213/upol2893_003576	6
GO:0030964	NADH dehydrogenase complex	6/11711	82/27801	1	1	1	ucru2886_009001/ucru2886_009236/udeu2335_005121/unyl2890_002903/upol2893_002213/upol2893_003576	6
GO:0045271	respiratory chain complex I	6/11711	82/27801	1	1	1	ucru2886_009001/ucru2886_009236/udeu2335_005121/unyl2890_002903/upol2893_002213/upol2893_003576	6
GO:0005875	microtubule associated complex	6/11711	91/27801	1	1	1	udeu2335_001123/udeu2335_009234/uhis2337_003599/uhis2337_003695/uhis2337_004704/unyl2890_007591	6
GO:0006576	biogenic amine metabolic process	6/11711	93/27801	1	1	1	ucru2886_002251/ucru2886_002252/udeu2335_005067/udeu2335_007257/uhis2337_000312/upol2893_005337	6
GO:0044106	amine metabolic process	6/11711	93/27801	1	1	1	ucru2886_002251/ucru2886_002252/udeu2335_005067/udeu2335_007257/uhis2337_000312/upol2893_005337	6
GO:0044275	obsolete cellular carbohydrate catabolic process	6/11711	94/27801	1	1	1	ucru2886_007048/ucru2886_007049/udeu2335_009311/uhis2337_002028/unyl2890_008168/upol2893_006108	6
GO:0000469	cleavage involved in rRNA processing	6/11711	96/27801	1	1	1	ucru2886_006451/udeu2335_008857/uhis2337_004879/uhis2337_007705/unyl2890_007762/upol2893_008020	6
GO:0000070	mitotic sister chromatid segregation	6/11711	186/27801	1	1	1	ucru2886_009023/udeu2335_005112/udeu2335_010013/uhis2337_001203/unyl2890_002896/upol2893_003590	6
GO:0000226	microtubule cytoskeleton organization	6/11711	232/27801	1	1	1	ucru2886_003531/udeu2335_001917/udeu2335_004153/uhis2337_005404/unyl2890_005651/upol2893_003955	6
GO:0000462	maturation of SSU-rRNA from tricistronic rRNA transcript (SSU-rRNA, 5.8S rRNA, LSU-rRNA)	6/11711	146/27801	1	1	1	ucru2886_006451/udeu2335_008857/uhis2337_004879/uhis2337_007705/unyl2890_007762/upol2893_008020	6
GO:0004812	aminoacyl-tRNA ligase activity	6/11711	170/27801	1	1	1	ucru2886_004999/udeu2335_003856/udeu2335_008936/uhis2337_001565/unyl2890_007093/upol2893_007700	6
GO:0005216	monoatomic ion channel activity	6/11711	122/27801	1	1	1	ucru2886_005247/udeu2335_000120/udeu2335_004034/uhis2337_001379/unyl2890_007242/upol2893_007855	6
GO:0006006	glucose metabolic process	6/11711	101/27801	1	1	1	ucru2886_000169/uhis2337_007829/unyl2890_003606/unyl2890_008168/upol2893_002641/upol2893_006108	6
GO:0006066	alcohol metabolic process	6/11711	316/27801	1	1	1	ucru2886_007048/ucru2886_007049/udeu2335_009311/uhis2337_002028/unyl2890_008168/upol2893_006108	6
GO:0006406	mRNA export from nucleus	6/11711	119/27801	1	1	1	ucru2886_005663/udeu2335_002899/udeu2335_005988/uhis2337_005783/unyl2890_004269/upol2893_004538	6
GO:0006418	tRNA aminoacylation for protein translation	6/11711	149/27801	1	1	1	ucru2886_004999/udeu2335_003856/udeu2335_008936/uhis2337_001565/unyl2890_007093/upol2893_007700	6
GO:0006643	membrane lipid metabolic process	6/11711	244/27801	1	1	1	ucru2886_002028/udeu2335_003498/udeu2335_007017/uhis2337_009305/unyl2890_001166/upol2893_002155	6
GO:0006928	obsolete movement of cell or subcellular component	6/11711	136/27801	1	1	1	udeu2335_001123/udeu2335_009234/uhis2337_003599/uhis2337_003695/uhis2337_004704/unyl2890_007591	6
GO:0007010	cytoskeleton organization	6/11711	490/27801	1	1	1	ucru2886_003531/udeu2335_001917/udeu2335_004153/uhis2337_005404/unyl2890_005651/upol2893_003955	6
GO:0007018	microtubule-based movement	6/11711	133/27801	1	1	1	udeu2335_001123/udeu2335_009234/uhis2337_003599/uhis2337_003695/uhis2337_004704/unyl2890_007591	6
GO:0009308	amine metabolic process	6/11711	110/27801	1	1	1	ucru2886_002251/ucru2886_002252/udeu2335_005067/udeu2335_007257/uhis2337_000312/upol2893_005337	6
GO:0010181	FMN binding	6/11711	108/27801	1	1	1	ucru2886_000250/ucru2886_000251/udeu2335_004694/uhis2337_007755/unyl2890_003678/upol2893_002713	6
GO:0016052	carbohydrate catabolic process	6/11711	263/27801	1	1	1	ucru2886_007048/ucru2886_007049/udeu2335_009311/uhis2337_002028/unyl2890_008168/upol2893_006108	6
GO:0016853	isomerase activity	6/11711	252/27801	1	1	1	udeu2335_003484/uhis2337_009319/unyl2890_001178/unyl2890_008168/upol2893_002170/upol2893_006108	6
GO:0019318	hexose metabolic process	6/11711	128/27801	1	1	1	ucru2886_000169/uhis2337_007829/unyl2890_003606/unyl2890_008168/upol2893_002641/upol2893_006108	6
GO:0030490	maturation of SSU-rRNA	6/11711	202/27801	1	1	1	ucru2886_006451/udeu2335_008857/uhis2337_004879/uhis2337_007705/unyl2890_007762/upol2893_008020	6
GO:0031123	RNA 3'-end processing	6/11711	191/27801	1	1	1	ucru2886_003778/ucru2886_008107/udeu2335_010093/uhis2337_004058/unyl2890_003113/upol2893_001183	6
GO:0031124	mRNA 3'-end processing	6/11711	123/27801	1	1	1	ucru2886_003778/ucru2886_008107/udeu2335_010093/uhis2337_004058/unyl2890_003113/upol2893_001183	6
GO:0033043	regulation of organelle organization	6/11711	202/27801	1	1	1	ucru2886_004811/udeu2335_006182/udeu2335_010013/uhis2337_000623/unyl2890_006291/upol2893_005865	6
GO:0033108	mitochondrial respiratory chain complex assembly	6/11711	145/27801	1	1	1	udeu2335_001922/udeu2335_005815/unyl2890_005660/unyl2890_006925/upol2893_003946/upol2893_006451	6
GO:0033218	amide binding	6/11711	117/27801	1	1	1	ucru2886_007799/udeu2335_009073/uhis2337_003779/unyl2890_002727/unyl2890_002728/upol2893_003761	6
GO:0042277	peptide binding	6/11711	98/27801	1	1	1	ucru2886_007799/udeu2335_009073/uhis2337_003779/unyl2890_002727/unyl2890_002728/upol2893_003761	6
GO:0046034	ATP metabolic process	6/11711	228/27801	1	1	1	ucru2886_001135/udeu2335_002262/udeu2335_006359/uhis2337_002820/unyl2890_008168/upol2893_006108	6
GO:0046467	membrane lipid biosynthetic process	6/11711	218/27801	1	1	1	ucru2886_002028/udeu2335_003498/udeu2335_007017/uhis2337_009305/unyl2890_001166/upol2893_002155	6
GO:0051028	mRNA transport	6/11711	108/27801	1	1	1	ucru2886_005663/udeu2335_002899/udeu2335_005988/uhis2337_005783/unyl2890_004269/upol2893_004538	6
GO:0052689	carboxylic ester hydrolase activity	6/11711	165/27801	1	1	1	udeu2335_003378/udeu2335_003903/uhis2337_000907/uhis2337_004960/uhis2337_009416/unyl2890_000764	6
GO:0070972	protein localization to endoplasmic reticulum	6/11711	118/27801	1	1	1	ucru2886_007799/udeu2335_009073/uhis2337_003779/unyl2890_002727/unyl2890_002728/upol2893_003761	6
GO:1902600	proton transmembrane transport	6/11711	263/27801	1	1	1	ucru2886_001135/udeu2335_002262/udeu2335_006359/uhis2337_002820/unyl2890_005764/upol2893_004924	6
GO:0000444	MIS12/MIND type complex	5/11711	10/27801	0.420968	1	1	ucru2886_003574/udeu2335_006526/unyl2890_004888/upol2893_000851/upol2893_003054	5
GO:0000783	nuclear telomere cap complex	5/11711	10/27801	0.420968	1	1	ucru2886_000227/udeu2335_004717/uhis2337_007781/unyl2890_003656/upol2893_002690	5
GO:0003855	3-dehydroquinate dehydratase activity	5/11711	10/27801	0.420968	1	1	ucru2886_006036/uhis2337_000231/uhis2337_007368/unyl2890_000138/upol2893_000639	5
GO:0008333	endosome to lysosome transport	5/11711	10/27801	0.420968	1	1	ucru2886_004123/udeu2335_007539/uhis2337_001879/unyl2890_001619/upol2893_007383	5
GO:0009156	ribonucleoside monophosphate biosynthetic process	5/11711	10/27801	0.420968	1	1	ucru2886_002015/udeu2335_007031/uhis2337_000026/unyl2890_004472/upol2893_005561	5
GO:0019781	NEDD8 activating enzyme activity	5/11711	10/27801	0.420968	1	1	ucru2886_003845/udeu2335_006794/uhis2337_003386/unyl2890_005135/upol2893_003338	5
GO:0034969	histone arginine methylation	5/11711	10/27801	0.420968	1	1	ucru2886_003156/udeu2335_001547/uhis2337_005065/unyl2890_005333/upol2893_004312	5
GO:0045022	early endosome to late endosome transport	5/11711	10/27801	0.420968	1	1	ucru2886_004123/udeu2335_007539/uhis2337_001879/unyl2890_001619/upol2893_007383	5
GO:0045116	protein neddylation	5/11711	10/27801	0.420968	1	1	ucru2886_003845/udeu2335_006794/uhis2337_003386/unyl2890_005135/upol2893_003338	5
GO:0047750	cholestenol delta-isomerase activity	5/11711	10/27801	0.420968	1	1	udeu2335_003922/unyl2890_003265/unyl2890_007136/upol2893_001022/upol2893_007751	5
GO:0097428	protein maturation by iron-sulfur cluster transfer	5/11711	10/27801	0.420968	1	1	ucru2886_007232/udeu2335_001331/uhis2337_004480/unyl2890_000903/upol2893_008563	5
GO:1990071	TRAPPII protein complex	5/11711	10/27801	0.420968	1	1	ucru2886_002103/udeu2335_007117/uhis2337_000179/unyl2890_004549/upol2893_005477	5
GO:0000270	peptidoglycan metabolic process	5/11711	12/27801	0.620891	1	1	udeu2335_005641/udeu2335_008940/uhis2337_006628/unyl2890_006785/upol2893_006585	5
GO:0006542	glutamine biosynthetic process	5/11711	13/27801	0.703558	1	1	ucru2886_008909/udeu2335_005199/uhis2337_001099/unyl2890_002960/upol2893_003516	5
GO:0007041	lysosomal transport	5/11711	13/27801	0.703558	1	1	ucru2886_004123/udeu2335_007539/uhis2337_001879/unyl2890_001619/upol2893_007383	5
GO:0030259	lipid glycosylation	5/11711	13/27801	0.703558	1	1	ucru2886_001121/udeu2335_002274/uhis2337_002831/unyl2890_005800/upol2893_004960	5
GO:0043631	RNA polyadenylation	5/11711	13/27801	0.703558	1	1	ucru2886_008107/udeu2335_010093/uhis2337_004058/unyl2890_003113/upol2893_001183	5
GO:0099503	secretory vesicle	5/11711	13/27801	0.703558	1	1	ucru2886_003400/udeu2335_001805/uhis2337_005318/unyl2890_005564/upol2893_004065	5
GO:1990817	poly(A) RNA polymerase activity	5/11711	13/27801	0.703558	1	1	ucru2886_008107/udeu2335_010093/uhis2337_004058/unyl2890_003113/upol2893_001183	5
GO:0000795	synaptonemal complex	5/11711	14/27801	0.772663	1	1	ucru2886_009023/udeu2335_005112/uhis2337_001203/unyl2890_002896/upol2893_003590	5
GO:0004749	ribose phosphate diphosphokinase activity	5/11711	14/27801	0.772663	1	1	ucru2886_002015/udeu2335_007031/uhis2337_000026/unyl2890_004472/upol2893_005561	5
GO:0030015	CCR4-NOT core complex	5/11711	14/27801	0.772663	1	1	ucru2886_002819/udeu2335_005505/uhis2337_004207/unyl2890_000272/upol2893_000505	5
GO:0051131	chaperone-mediated protein complex assembly	5/11711	14/27801	0.772663	1	1	ucru2886_002949/udeu2335_005359/uhis2337_004343/unyl2890_000394/upol2893_000388	5
GO:0051920	peroxiredoxin activity	5/11711	14/27801	0.772663	1	1	ucru2886_006587/ucru2886_007903/udeu2335_010782/unyl2890_002636/upol2893_003852	5
GO:0003909	DNA ligase activity	5/11711	15/27801	0.828653	1	1	ucru2886_007412/udeu2335_008140/uhis2337_008411/unyl2890_008248/upol2893_006191	5
GO:0003951	NAD+ kinase activity	5/11711	15/27801	0.828653	1	1	ucru2886_007579/udeu2335_007962/uhis2337_008584/unyl2890_008095/upol2893_006034	5
GO:0006094	gluconeogenesis	5/11711	15/27801	0.828653	1	1	ucru2886_000169/udeu2335_004774/uhis2337_007829/unyl2890_003606/upol2893_002641	5
GO:0006265	DNA topological change	5/11711	15/27801	0.828653	1	1	ucru2886_005955/uhis2337_007309/unyl2890_000076/upol2893_000658/upol2893_000702	5
GO:0006741	NADP biosynthetic process	5/11711	15/27801	0.828653	1	1	ucru2886_007579/udeu2335_007962/uhis2337_008584/unyl2890_008095/upol2893_006034	5
GO:0032549	ribonucleoside binding	5/11711	15/27801	0.828653	1	1	ucru2886_000920/udeu2335_002459/uhis2337_002998/unyl2890_005963/upol2893_005125	5
GO:0043966	histone H3 acetylation	5/11711	15/27801	0.828653	1	1	ucru2886_001186/udeu2335_002208/uhis2337_002773/unyl2890_005741/upol2893_004901	5
GO:1904263	positive regulation of TORC1 signaling	5/11711	15/27801	0.828653	1	1	ucru2886_002977/udeu2335_005324/uhis2337_004366/unyl2890_000420/upol2893_000356	5
GO:0006611	protein export from nucleus	5/11711	16/27801	0.872838	1	1	ucru2886_005447/udeu2335_002678/uhis2337_005556/unyl2890_004048/upol2893_004744	5
GO:0032045	guanyl-nucleotide exchange factor complex	5/11711	16/27801	0.872838	1	1	ucru2886_001997/udeu2335_007043/uhis2337_000111/unyl2890_004479/upol2893_005553	5
GO:0034198	cellular response to amino acid starvation	5/11711	16/27801	0.872838	1	1	ucru2886_002977/udeu2335_005324/uhis2337_004366/unyl2890_000420/upol2893_000356	5
GO:0004652	obsolete polynucleotide adenylyltransferase activity	5/11711	18/27801	0.93273	1	1	ucru2886_008107/udeu2335_010093/uhis2337_004058/unyl2890_003113/upol2893_001183	5
GO:0005452	solute:inorganic anion antiporter activity	5/11711	18/27801	0.93273	1	1	ucru2886_000602/udeu2335_009800/udeu2335_009801/uhis2337_008881/upol2893_006773	5
GO:0005247	voltage-gated chloride channel activity	5/11711	20/27801	0.965992	1	1	ucru2886_005247/udeu2335_004034/uhis2337_001379/unyl2890_007242/upol2893_007855	5
GO:0009396	folic acid-containing compound biosynthetic process	5/11711	20/27801	0.965992	1	1	ucru2886_002880/udeu2335_005438/uhis2337_004272/unyl2890_000327/upol2893_000452	5
GO:0019915	lipid storage	5/11711	20/27801	0.965992	1	1	ucru2886_005812/udeu2335_003023/uhis2337_005889/unyl2890_004368/upol2893_004417	5
GO:0032300	mismatch repair complex	5/11711	20/27801	0.965992	1	1	ucru2886_006362/udeu2335_008749/uhis2337_004803/unyl2890_007671/upol2893_008106	5
GO:0006047	UDP-N-acetylglucosamine metabolic process	5/11711	21/27801	0.976168	1	1	ucru2886_001715/udeu2335_000832/uhis2337_006789/unyl2890_002305/upol2893_001561	5
GO:0006376	mRNA splice site selection	5/11711	21/27801	0.976168	1	1	ucru2886_001542/udeu2335_000693/uhis2337_006931/unyl2890_002178/upol2893_001688	5
GO:0018195	peptidyl-arginine modification	5/11711	21/27801	0.976168	1	1	ucru2886_003156/udeu2335_001547/uhis2337_005065/unyl2890_005333/upol2893_004312	5
GO:0030203	glycosaminoglycan metabolic process	5/11711	22/27801	0.983441	1	1	udeu2335_005641/udeu2335_008940/uhis2337_006628/unyl2890_006785/upol2893_006585	5
GO:0004609	phosphatidylserine decarboxylase activity	5/11711	23/27801	0.988585	1	1	ucru2886_006719/udeu2335_010482/uhis2337_006235/unyl2890_003430/upol2893_000851	5
GO:0005942	phosphatidylinositol 3-kinase complex	5/11711	23/27801	0.988585	1	1	ucru2886_003314/udeu2335_001719/uhis2337_005208/unyl2890_005484/upol2893_004160	5
GO:0035032	phosphatidylinositol 3-kinase complex, class III	5/11711	23/27801	0.988585	1	1	ucru2886_003314/udeu2335_001719/uhis2337_005208/unyl2890_005484/upol2893_004160	5
GO:0008278	cohesin complex	5/11711	24/27801	0.992187	1	1	ucru2886_009023/udeu2335_005112/uhis2337_001203/unyl2890_002896/upol2893_003590	5
GO:0000781	chromosome, telomeric region	5/11711	25/27801	0.994688	1	1	ucru2886_000227/udeu2335_004717/uhis2337_007781/unyl2890_003656/upol2893_002690	5
GO:0004176	ATP-dependent peptidase activity	5/11711	25/27801	0.994688	1	1	ucru2886_002949/udeu2335_005359/uhis2337_004343/unyl2890_000394/upol2893_000388	5
GO:0043248	proteasome assembly	5/11711	25/27801	0.994688	1	1	ucru2886_001783/udeu2335_000885/uhis2337_006725/unyl2890_002348/upol2893_001512	5
GO:0001682	tRNA 5'-leader removal	5/11711	26/27801	0.996411	1	1	ucru2886_006451/udeu2335_008857/uhis2337_004879/unyl2890_007762/upol2893_008020	5
GO:0007032	endosome organization	5/11711	26/27801	0.996411	1	1	ucru2886_003110/udeu2335_001533/uhis2337_005051/unyl2890_005319/upol2893_004327	5
GO:0000447	endonucleolytic cleavage in ITS1 to separate SSU-rRNA from 5.8S rRNA and LSU-rRNA from tricistronic rRNA transcript (SSU-rRNA, 5.8S rRNA, LSU-rRNA)	5/11711	27/27801	0.997589	1	1	ucru2886_006451/udeu2335_008857/uhis2337_004879/unyl2890_007762/upol2893_008020	5
GO:0003910	DNA ligase (ATP) activity	5/11711	27/27801	0.997589	1	1	ucru2886_007412/udeu2335_008140/uhis2337_008411/unyl2890_008248/upol2893_006191	5
GO:0005776	autophagosome	5/11711	28/27801	0.998389	1	1	ucru2886_000796/ucru2886_002330/uhis2337_006748/unyl2890_004664/upol2893_006797	5
GO:0071218	cellular response to misfolded protein	5/11711	28/27801	0.998389	1	1	ucru2886_002868/udeu2335_005449/uhis2337_004261/unyl2890_000316/upol2893_000463	5
GO:0000172	ribonuclease MRP complex	5/11711	29/27801	0.998929	1	1	ucru2886_006451/udeu2335_008857/uhis2337_004879/unyl2890_007762/upol2893_008020	5
GO:0006821	chloride transport	5/11711	29/27801	0.998929	1	1	ucru2886_005247/udeu2335_004034/uhis2337_001379/unyl2890_007242/upol2893_007855	5
GO:0070006	metalloaminopeptidase activity	5/11711	29/27801	0.998929	1	1	ucru2886_002615/udeu2335_000250/uhis2337_008173/unyl2890_006561/upol2893_007092	5
GO:2001020	obsolete regulation of response to DNA damage stimulus	5/11711	29/27801	0.998929	1	1	ucru2886_005808/udeu2335_003018/uhis2337_005887/unyl2890_004372/upol2893_004413	5
GO:0005254	chloride channel activity	5/11711	30/27801	0.999291	1	1	ucru2886_005247/udeu2335_004034/uhis2337_001379/unyl2890_007242/upol2893_007855	5
GO:0009073	aromatic amino acid family biosynthetic process	5/11711	30/27801	0.999291	1	1	ucru2886_006036/uhis2337_000231/uhis2337_007368/unyl2890_000138/upol2893_000639	5
GO:0035064	methylated histone binding	5/11711	30/27801	0.999291	1	1	udeu2335_004126/udeu2335_006077/uhis2337_000502/unyl2890_006375/upol2893_005964	5
GO:0051445	regulation of meiotic cell cycle	5/11711	30/27801	0.999291	1	1	ucru2886_004811/udeu2335_006182/uhis2337_000623/unyl2890_006291/upol2893_005865	5
GO:0000940	outer kinetochore	5/11711	31/27801	0.999533	1	1	ucru2886_003148/udeu2335_005146/unyl2890_002924/unyl2890_005325/upol2893_004320	5
GO:0005244	voltage-gated monoatomic ion channel activity	5/11711	31/27801	0.999533	1	1	ucru2886_005247/udeu2335_004034/uhis2337_001379/unyl2890_007242/upol2893_007855	5
GO:0022832	voltage-gated channel activity	5/11711	31/27801	0.999533	1	1	ucru2886_005247/udeu2335_004034/uhis2337_001379/unyl2890_007242/upol2893_007855	5
GO:0038202	TORC1 signaling	5/11711	31/27801	0.999533	1	1	ucru2886_002977/udeu2335_005324/uhis2337_004366/unyl2890_000420/upol2893_000356	5
GO:1903432	regulation of TORC1 signaling	5/11711	31/27801	0.999533	1	1	ucru2886_002977/udeu2335_005324/uhis2337_004366/unyl2890_000420/upol2893_000356	5
GO:0044092	negative regulation of molecular function	5/11711	32/27801	0.999693	1	1	ucru2886_001416/udeu2335_000554/unyl2890_002046/upol2893_001443/upol2893_001822	5
GO:0001934	positive regulation of protein phosphorylation	5/11711	33/27801	0.9998	1	1	ucru2886_004269/udeu2335_007638/uhis2337_001790/unyl2890_001711/upol2893_007480	5
GO:0030014	CCR4-NOT complex	5/11711	34/27801	0.999869	1	1	ucru2886_002819/udeu2335_005505/uhis2337_004207/unyl2890_000272/upol2893_000505	5
GO:0035673	oligopeptide transmembrane transporter activity	5/11711	35/27801	0.999915	1	1	udeu2335_005980/uhis2337_006326/unyl2890_007036/unyl2890_007037/upol2893_006321	5
GO:0042729	DASH complex	5/11711	35/27801	0.999915	1	1	ucru2886_003148/udeu2335_005146/unyl2890_002924/unyl2890_005325/upol2893_004320	5
GO:0080134	regulation of response to stress	5/11711	35/27801	0.999915	1	1	ucru2886_005808/udeu2335_003018/uhis2337_005887/unyl2890_004372/upol2893_004413	5
GO:0080135	regulation of cellular response to stress	5/11711	35/27801	0.999915	1	1	ucru2886_005808/udeu2335_003018/uhis2337_005887/unyl2890_004372/upol2893_004413	5
GO:1902533	positive regulation of intracellular signal transduction	5/11711	35/27801	0.999915	1	1	ucru2886_002977/udeu2335_005324/uhis2337_004366/unyl2890_000420/upol2893_000356	5
GO:0009967	positive regulation of signal transduction	5/11711	36/27801	0.999945	1	1	ucru2886_002977/udeu2335_005324/uhis2337_004366/unyl2890_000420/upol2893_000356	5
GO:0023056	positive regulation of signaling	5/11711	36/27801	0.999945	1	1	ucru2886_002977/udeu2335_005324/uhis2337_004366/unyl2890_000420/upol2893_000356	5
GO:0070566	adenylyltransferase activity	5/11711	36/27801	0.999945	1	1	ucru2886_008107/udeu2335_010093/uhis2337_004058/unyl2890_003113/upol2893_001183	5
GO:0000105	histidine biosynthetic process	5/11711	37/27801	0.999965	1	1	ucru2886_000202/ucru2886_005979/uhis2337_007322/unyl2890_000100/upol2893_000678	5
GO:0010647	positive regulation of cell communication	5/11711	37/27801	0.999965	1	1	ucru2886_002977/udeu2335_005324/uhis2337_004366/unyl2890_000420/upol2893_000356	5
GO:0042327	positive regulation of phosphorylation	5/11711	37/27801	0.999965	1	1	ucru2886_004269/udeu2335_007638/uhis2337_001790/unyl2890_001711/upol2893_007480	5
GO:0000184	nuclear-transcribed mRNA catabolic process, nonsense-mediated decay	5/11711	39/27801	0.999985	1	1	ucru2886_001947/udeu2335_006996/uhis2337_000068/unyl2890_004447/upol2893_005590	5
GO:0032008	positive regulation of TOR signaling	5/11711	39/27801	0.999985	1	1	ucru2886_002977/udeu2335_005324/uhis2337_004366/unyl2890_000420/upol2893_000356	5
GO:0044232	organelle membrane contact site	5/11711	39/27801	0.999985	1	1	ucru2886_003314/udeu2335_001719/uhis2337_005208/unyl2890_005484/upol2893_004160	5
GO:0005844	polysome	5/11711	40/27801	0.999991	1	1	ucru2886_001947/udeu2335_006996/uhis2337_000068/unyl2890_004447/upol2893_005590	5
GO:0009225	nucleotide-sugar metabolic process	5/11711	41/27801	0.999994	1	1	ucru2886_001715/udeu2335_000832/uhis2337_006789/unyl2890_002305/upol2893_001561	5
GO:0010562	positive regulation of phosphorus metabolic process	5/11711	41/27801	0.999994	1	1	ucru2886_004269/udeu2335_007638/uhis2337_001790/unyl2890_001711/upol2893_007480	5
GO:0010833	telomere maintenance via telomere lengthening	5/11711	41/27801	0.999994	1	1	ucru2886_000227/udeu2335_004717/uhis2337_007781/unyl2890_003656/upol2893_002690	5
GO:0045937	positive regulation of phosphate metabolic process	5/11711	41/27801	0.999994	1	1	ucru2886_004269/udeu2335_007638/uhis2337_001790/unyl2890_001711/upol2893_007480	5
GO:0048584	positive regulation of response to stimulus	5/11711	42/27801	0.999996	1	1	ucru2886_002977/udeu2335_005324/uhis2337_004366/unyl2890_000420/upol2893_000356	5
GO:0000972	transcription-dependent tethering of RNA polymerase II gene DNA at nuclear periphery	5/11711	44/27801	0.999998	1	1	ucru2886_002898/udeu2335_005416/uhis2337_004291/unyl2890_000343/upol2893_000437	5
GO:0017025	TBP-class protein binding	5/11711	45/27801	0.999999	1	1	ucru2886_000387/udeu2335_004650/uhis2337_007667/unyl2890_003752/upol2893_002790	5
GO:0002183	cytoplasmic translational initiation	5/11711	47/27801	1	1	1	ucru2886_007164/udeu2335_001261/uhis2337_004536/unyl2890_000850/upol2893_008611	5
GO:0051123	RNA polymerase II preinitiation complex assembly	5/11711	48/27801	1	1	1	ucru2886_000387/udeu2335_004650/uhis2337_007667/unyl2890_003752/upol2893_002790	5
GO:0007064	mitotic sister chromatid cohesion	5/11711	49/27801	1	1	1	ucru2886_009023/udeu2335_005112/uhis2337_001203/unyl2890_002896/upol2893_003590	5
GO:0051049	regulation of transport	5/11711	49/27801	1	1	1	udeu2335_003662/uhis2337_009199/unyl2890_001054/upol2893_001443/upol2893_002028	5
GO:0032006	regulation of TOR signaling	5/11711	50/27801	1	1	1	ucru2886_002977/udeu2335_005324/uhis2337_004366/unyl2890_000420/upol2893_000356	5
GO:0045292	mRNA cis splicing, via spliceosome	5/11711	50/27801	1	1	1	ucru2886_001542/udeu2335_000693/uhis2337_006931/unyl2890_002178/upol2893_001688	5
GO:0030894	replisome	5/11711	51/27801	1	1	1	ucru2886_001626/udeu2335_000743/uhis2337_006885/unyl2890_002228/upol2893_001640	5
GO:0033202	DNA helicase complex	5/11711	51/27801	1	1	1	ucru2886_001626/udeu2335_000743/uhis2337_006885/unyl2890_002228/upol2893_001640	5
GO:0045862	positive regulation of proteolysis	5/11711	51/27801	1	1	1	ucru2886_002868/udeu2335_005449/uhis2337_004261/unyl2890_000316/upol2893_000463	5
GO:0000175	3'-5'-RNA exonuclease activity	5/11711	52/27801	1	1	1	ucru2886_000981/udeu2335_002401/uhis2337_002941/unyl2890_005904/upol2893_005067	5
GO:0005811	lipid droplet	5/11711	52/27801	1	1	1	ucru2886_005812/udeu2335_003023/uhis2337_005889/unyl2890_004368/upol2893_004417	5
GO:0070822	Sin3-type complex	5/11711	54/27801	1	1	1	udeu2335_004126/udeu2335_006077/uhis2337_000502/unyl2890_006375/upol2893_005964	5
GO:0007029	endoplasmic reticulum organization	5/11711	55/27801	1	1	1	ucru2886_004269/udeu2335_007638/uhis2337_001790/unyl2890_001711/upol2893_007480	5
GO:0022836	gated channel activity	5/11711	55/27801	1	1	1	ucru2886_005247/udeu2335_004034/uhis2337_001379/unyl2890_007242/upol2893_007855	5
GO:0005665	RNA polymerase II, core complex	5/11711	57/27801	1	1	1	ucru2886_000920/udeu2335_002459/uhis2337_002998/unyl2890_005963/upol2893_005125	5
GO:0005669	transcription factor TFIID complex	5/11711	57/27801	1	1	1	ucru2886_000387/udeu2335_004650/uhis2337_007667/unyl2890_003752/upol2893_002790	5
GO:0006760	folic acid-containing compound metabolic process	5/11711	57/27801	1	1	1	ucru2886_002880/udeu2335_005438/uhis2337_004272/unyl2890_000327/upol2893_000452	5
GO:0034212	peptide N-acetyltransferase activity	5/11711	57/27801	1	1	1	ucru2886_001186/udeu2335_002208/uhis2337_002773/unyl2890_005741/upol2893_004901	5
GO:0051784	negative regulation of nuclear division	5/11711	57/27801	1	1	1	ucru2886_004811/udeu2335_006182/uhis2337_000623/unyl2890_006291/upol2893_005865	5
GO:0006023	aminoglycan biosynthetic process	5/11711	59/27801	1	1	1	ucru2886_001715/udeu2335_000832/uhis2337_006789/unyl2890_002305/upol2893_001561	5
GO:0006271	DNA strand elongation involved in DNA replication	5/11711	61/27801	1	1	1	ucru2886_001626/udeu2335_000743/uhis2337_006885/unyl2890_002228/upol2893_001640	5
GO:0008608	attachment of spindle microtubules to kinetochore	5/11711	63/27801	1	1	1	ucru2886_003148/udeu2335_005146/unyl2890_002924/unyl2890_005325/upol2893_004320	5
GO:0008134	transcription factor binding	5/11711	64/27801	1	1	1	ucru2886_000387/udeu2335_004650/uhis2337_007667/unyl2890_003752/upol2893_002790	5
GO:0030276	clathrin binding	5/11711	64/27801	1	1	1	ucru2886_003026/udeu2335_005261/uhis2337_004414/unyl2890_000476/upol2893_000298	5
GO:0008622	epsilon DNA polymerase complex	5/11711	65/27801	1	1	1	ucru2886_001626/udeu2335_000743/uhis2337_006885/unyl2890_002228/upol2893_001640	5
GO:0003887	DNA-directed DNA polymerase activity	5/11711	66/27801	1	1	1	ucru2886_002045/udeu2335_007051/uhis2337_000118/unyl2890_004488/upol2893_005542	5
GO:0007062	sister chromatid cohesion	5/11711	66/27801	1	1	1	ucru2886_009023/udeu2335_005112/uhis2337_001203/unyl2890_002896/upol2893_003590	5
GO:0016571	histone methylation	5/11711	67/27801	1	1	1	ucru2886_003156/udeu2335_001547/uhis2337_005065/unyl2890_005333/upol2893_004312	5
GO:0043596	nuclear replication fork	5/11711	68/27801	1	1	1	ucru2886_001626/udeu2335_000743/uhis2337_006885/unyl2890_002228/upol2893_001640	5
GO:0000245	spliceosomal complex assembly	5/11711	69/27801	1	1	1	ucru2886_001542/udeu2335_000693/uhis2337_006931/unyl2890_002178/upol2893_001688	5
GO:0042162	telomeric DNA binding	5/11711	69/27801	1	1	1	ucru2886_000227/udeu2335_004717/uhis2337_007781/unyl2890_003656/upol2893_002690	5
GO:0060089	molecular transducer activity	5/11711	69/27801	1	1	1	ucru2886_006101/uhis2337_007187/unyl2890_000169/upol2893_000608/upol2893_000775	5
GO:0000466	maturation of 5.8S rRNA from tricistronic rRNA transcript (SSU-rRNA, 5.8S rRNA, LSU-rRNA)	5/11711	70/27801	1	1	1	ucru2886_006451/udeu2335_008857/uhis2337_004879/unyl2890_007762/upol2893_008020	5
GO:0007265	Ras protein signal transduction	5/11711	72/27801	1	1	1	ucru2886_002702/udeu2335_000344/uhis2337_008258/unyl2890_006479/upol2893_007006	5
GO:0000178	exosome (RNase complex)	5/11711	74/27801	1	1	1	ucru2886_000981/udeu2335_002401/uhis2337_002941/unyl2890_005904/upol2893_005067	5
GO:0006826	iron ion transport	5/11711	74/27801	1	1	1	ucru2886_008093/udeu2335_010106/uhis2337_004070/unyl2890_003101/upol2893_001242	5
GO:0030162	regulation of proteolysis	5/11711	74/27801	1	1	1	ucru2886_002868/udeu2335_005449/uhis2337_004261/unyl2890_000316/upol2893_000463	5
GO:0008194	UDP-glycosyltransferase activity	5/11711	75/27801	1	1	1	ucru2886_001121/udeu2335_002274/uhis2337_002831/unyl2890_005800/upol2893_004960	5
GO:0042575	DNA polymerase complex	5/11711	75/27801	1	1	1	ucru2886_001626/udeu2335_000743/uhis2337_006885/unyl2890_002228/upol2893_001640	5
GO:0140030	modification-dependent protein binding	5/11711	77/27801	1	1	1	udeu2335_004126/udeu2335_006077/uhis2337_000502/unyl2890_006375/upol2893_005964	5
GO:0016226	iron-sulfur cluster assembly	5/11711	79/27801	1	1	1	ucru2886_007232/udeu2335_001331/uhis2337_004480/unyl2890_000903/upol2893_008563	5
GO:0004190	aspartic-type endopeptidase activity	5/11711	80/27801	1	1	1	udeu2335_000019/udeu2335_005802/uhis2337_007990/unyl2890_006708/upol2893_007254	5
GO:0034061	DNA polymerase activity	5/11711	81/27801	1	1	1	ucru2886_002045/udeu2335_007051/uhis2337_000118/unyl2890_004488/upol2893_005542	5
GO:0035966	response to topologically incorrect protein	5/11711	81/27801	1	1	1	ucru2886_002868/udeu2335_005449/uhis2337_004261/unyl2890_000316/upol2893_000463	5
GO:0035967	cellular response to topologically incorrect protein	5/11711	81/27801	1	1	1	ucru2886_002868/udeu2335_005449/uhis2337_004261/unyl2890_000316/upol2893_000463	5
GO:0009272	fungal-type cell wall biogenesis	5/11711	84/27801	1	1	1	ucru2886_001715/udeu2335_000832/uhis2337_006789/unyl2890_002305/upol2893_001561	5
GO:0000811	GINS complex	5/11711	86/27801	1	1	1	ucru2886_001626/udeu2335_000743/uhis2337_006885/unyl2890_002228/upol2893_001640	5
GO:0017056	structural constituent of nuclear pore	5/11711	86/27801	1	1	1	ucru2886_002898/udeu2335_005416/uhis2337_004291/unyl2890_000343/upol2893_000437	5
GO:0031929	TOR signaling	5/11711	87/27801	1	1	1	ucru2886_002977/udeu2335_005324/uhis2337_004366/unyl2890_000420/upol2893_000356	5
GO:0003899	DNA-directed 5'-3' RNA polymerase activity	5/11711	89/27801	1	1	1	ucru2886_000920/udeu2335_002459/uhis2337_002998/unyl2890_005963/upol2893_005125	5
GO:0010639	negative regulation of organelle organization	5/11711	89/27801	1	1	1	ucru2886_004811/udeu2335_006182/uhis2337_000623/unyl2890_006291/upol2893_005865	5
GO:0016620	oxidoreductase activity, acting on the aldehyde or oxo group of donors, NAD or NADP as acceptor	5/11711	89/27801	1	1	1	ucru2886_003987/udeu2335_006924/uhis2337_002543/unyl2890_005258/upol2893_003460	5
GO:0046983	protein dimerization activity	5/11711	89/27801	1	1	1	ucru2886_006440/udeu2335_008835/uhis2337_004915/unyl2890_007753/upol2893_008030	5
GO:0000041	transition metal ion transport	5/11711	120/27801	1	1	1	ucru2886_008093/udeu2335_010106/uhis2337_004070/unyl2890_003101/upol2893_001242	5
GO:0000118	histone deacetylase complex	5/11711	108/27801	1	1	1	udeu2335_004126/udeu2335_006077/uhis2337_000502/unyl2890_006375/upol2893_005964	5
GO:0000123	histone acetyltransferase complex	5/11711	112/27801	1	1	1	ucru2886_001186/udeu2335_002208/uhis2337_002773/unyl2890_005741/upol2893_004901	5
GO:0000460	maturation of 5.8S rRNA	5/11711	110/27801	1	1	1	ucru2886_006451/udeu2335_008857/uhis2337_004879/unyl2890_007762/upol2893_008020	5
GO:0000723	telomere maintenance	5/11711	100/27801	1	1	1	ucru2886_000227/udeu2335_004717/uhis2337_007781/unyl2890_003656/upol2893_002690	5
GO:0000808	origin recognition complex	5/11711	127/27801	1	1	1	ucru2886_001626/udeu2335_000743/uhis2337_006885/unyl2890_002228/upol2893_001640	5
GO:0003697	single-stranded DNA binding	5/11711	167/27801	1	1	1	ucru2886_002949/udeu2335_005359/uhis2337_004343/unyl2890_000394/upol2893_000388	5
GO:0004252	serine-type endopeptidase activity	5/11711	104/27801	1	1	1	ucru2886_002949/udeu2335_005359/uhis2337_004343/unyl2890_000394/upol2893_000388	5
GO:0004521	RNA endonuclease activity	5/11711	103/27801	1	1	1	ucru2886_006451/udeu2335_008857/uhis2337_004879/unyl2890_007762/upol2893_008020	5
GO:0004722	protein serine/threonine phosphatase activity	5/11711	93/27801	1	1	1	ucru2886_002523/udeu2335_000120/uhis2337_008089/unyl2890_006636/upol2893_007178	5
GO:0005085	guanyl-nucleotide exchange factor activity	5/11711	149/27801	1	1	1	ucru2886_002702/udeu2335_000344/uhis2337_008258/unyl2890_006479/upol2893_007006	5
GO:0005509	calcium ion binding	5/11711	197/27801	1	1	1	ucru2886_006719/udeu2335_010482/uhis2337_006235/unyl2890_003430/upol2893_000851	5
GO:0005543	phospholipid binding	5/11711	174/27801	1	1	1	ucru2886_004123/udeu2335_007539/uhis2337_001879/unyl2890_001619/upol2893_007383	5
GO:0005618	cell wall	5/11711	129/27801	1	1	1	ucru2886_000406/udeu2335_004668/uhis2337_007650/unyl2890_003770/upol2893_002807	5
GO:0005656	nuclear pre-replicative complex	5/11711	108/27801	1	1	1	ucru2886_001626/udeu2335_000743/uhis2337_006885/unyl2890_002228/upol2893_001640	5
GO:0005762	mitochondrial large ribosomal subunit	5/11711	130/27801	1	1	1	ucru2886_003588/udeu2335_006538/uhis2337_003161/unyl2890_004900/upol2893_003065	5
GO:0006352	DNA-templated transcription initiation	5/11711	167/27801	1	1	1	ucru2886_000387/udeu2335_004650/uhis2337_007667/unyl2890_003752/upol2893_002790	5
GO:0006367	transcription initiation at RNA polymerase II promoter	5/11711	118/27801	1	1	1	ucru2886_000387/udeu2335_004650/uhis2337_007667/unyl2890_003752/upol2893_002790	5
GO:0006378	mRNA polyadenylation	5/11711	94/27801	1	1	1	ucru2886_008107/udeu2335_010093/uhis2337_004058/unyl2890_003113/upol2893_001183	5
GO:0006475	internal protein amino acid acetylation	5/11711	93/27801	1	1	1	ucru2886_001186/udeu2335_002208/uhis2337_002773/unyl2890_005741/upol2893_004901	5
GO:0006479	protein methylation	5/11711	131/27801	1	1	1	ucru2886_003156/udeu2335_001547/uhis2337_005065/unyl2890_005333/upol2893_004312	5
GO:0006626	protein targeting to mitochondrion	5/11711	117/27801	1	1	1	ucru2886_009142/udeu2335_001077/uhis2337_001013/unyl2890_001485/upol2893_002484	5
GO:0006839	mitochondrial transport	5/11711	157/27801	1	1	1	ucru2886_009142/udeu2335_001077/uhis2337_001013/unyl2890_001485/upol2893_002484	5
GO:0006891	intra-Golgi vesicle-mediated transport	5/11711	101/27801	1	1	1	ucru2886_002103/udeu2335_007117/uhis2337_000179/unyl2890_004549/upol2893_005477	5
GO:0007264	small GTPase mediated signal transduction	5/11711	138/27801	1	1	1	ucru2886_002702/udeu2335_000344/uhis2337_008258/unyl2890_006479/upol2893_007006	5
GO:0008081	phosphoric diester hydrolase activity	5/11711	114/27801	1	1	1	ucru2886_002446/udeu2335_000019/uhis2337_007990/unyl2890_006708/upol2893_007254	5
GO:0008213	protein alkylation	5/11711	129/27801	1	1	1	ucru2886_003156/udeu2335_001547/uhis2337_005065/unyl2890_005333/upol2893_004312	5
GO:0008234	cysteine-type peptidase activity	5/11711	146/27801	1	1	1	ucru2886_001889/udeu2335_001039/uhis2337_000976/unyl2890_002454/upol2893_001389	5
GO:0008236	serine-type peptidase activity	5/11711	147/27801	1	1	1	ucru2886_004891/udeu2335_006094/uhis2337_000488/unyl2890_006356/upol2893_005947	5
GO:0009062	fatty acid catabolic process	5/11711	103/27801	1	1	1	ucru2886_008141/udeu2335_010058/udeu2335_010059/uhis2337_004019/unyl2890_003142	5
GO:0009277	fungal-type cell wall	5/11711	118/27801	1	1	1	ucru2886_000406/udeu2335_004668/uhis2337_007650/unyl2890_003770/upol2893_002807	5
GO:0009966	regulation of signal transduction	5/11711	167/27801	1	1	1	ucru2886_002977/udeu2335_005324/uhis2337_004366/unyl2890_000420/upol2893_000356	5
GO:0010008	endosome membrane	5/11711	97/27801	1	1	1	ucru2886_004123/udeu2335_007539/uhis2337_001879/unyl2890_001619/upol2893_007383	5
GO:0010243	response to organonitrogen compound	5/11711	153/27801	1	1	1	ucru2886_001783/udeu2335_000885/uhis2337_006725/unyl2890_002348/upol2893_001512	5
GO:0010646	regulation of cell communication	5/11711	158/27801	1	1	1	ucru2886_002977/udeu2335_005324/uhis2337_004366/unyl2890_000420/upol2893_000356	5
GO:0010876	lipid localization	5/11711	128/27801	1	1	1	ucru2886_005812/udeu2335_003023/uhis2337_005889/unyl2890_004368/upol2893_004417	5
GO:0012506	vesicle membrane	5/11711	208/27801	1	1	1	ucru2886_004123/udeu2335_007539/uhis2337_001879/unyl2890_001619/upol2893_007383	5
GO:0015171	amino acid transmembrane transporter activity	5/11711	124/27801	1	1	1	ucru2886_005499/udeu2335_002737/uhis2337_005611/unyl2890_004124/upol2893_004690	5
GO:0015267	channel activity	5/11711	126/27801	1	1	1	ucru2886_005247/udeu2335_004034/uhis2337_001379/unyl2890_007242/upol2893_007855	5
GO:0015934	large ribosomal subunit	5/11711	321/27801	1	1	1	ucru2886_003588/udeu2335_006538/uhis2337_003161/unyl2890_004900/upol2893_003065	5
GO:0016125	sterol metabolic process	5/11711	125/27801	1	1	1	udeu2335_003922/unyl2890_003265/unyl2890_007136/upol2893_001022/upol2893_007751	5
GO:0016573	histone acetylation	5/11711	126/27801	1	1	1	ucru2886_001186/udeu2335_002208/uhis2337_002773/unyl2890_005741/upol2893_004901	5
GO:0016798	hydrolase activity, acting on glycosyl bonds	5/11711	287/27801	1	1	1	ucru2886_002028/udeu2335_007017/uhis2337_007650/unyl2890_003770/upol2893_002807	5
GO:0016836	hydro-lyase activity	5/11711	132/27801	1	1	1	ucru2886_009056/udeu2335_005063/uhis2337_001243/unyl2890_002858/upol2893_003629	5
GO:0018205	peptidyl-lysine modification	5/11711	249/27801	1	1	1	ucru2886_001186/udeu2335_002208/uhis2337_002773/unyl2890_005741/upol2893_004901	5
GO:0018393	internal peptidyl-lysine acetylation	5/11711	93/27801	1	1	1	ucru2886_001186/udeu2335_002208/uhis2337_002773/unyl2890_005741/upol2893_004901	5
GO:0018394	peptidyl-lysine acetylation	5/11711	93/27801	1	1	1	ucru2886_001186/udeu2335_002208/uhis2337_002773/unyl2890_005741/upol2893_004901	5
GO:0019003	GDP binding	5/11711	125/27801	1	1	1	ucru2886_002702/udeu2335_000344/uhis2337_008258/unyl2890_006479/upol2893_007006	5
GO:0022803	passive transmembrane transporter activity	5/11711	126/27801	1	1	1	ucru2886_005247/udeu2335_004034/uhis2337_001379/unyl2890_007242/upol2893_007855	5
GO:0023051	regulation of signaling	5/11711	157/27801	1	1	1	ucru2886_002977/udeu2335_005324/uhis2337_004366/unyl2890_000420/upol2893_000356	5
GO:0030117	membrane coat	5/11711	123/27801	1	1	1	ucru2886_003026/udeu2335_005261/uhis2337_004414/unyl2890_000476/upol2893_000298	5
GO:0030312	external encapsulating structure	5/11711	121/27801	1	1	1	ucru2886_000406/udeu2335_004668/uhis2337_007650/unyl2890_003770/upol2893_002807	5
GO:0030433	ubiquitin-dependent ERAD pathway	5/11711	114/27801	1	1	1	ucru2886_001783/udeu2335_000885/uhis2337_006725/unyl2890_002348/upol2893_001512	5
GO:0030659	cytoplasmic vesicle membrane	5/11711	208/27801	1	1	1	ucru2886_004123/udeu2335_007539/uhis2337_001879/unyl2890_001619/upol2893_007383	5
GO:0031248	protein acetyltransferase complex	5/11711	145/27801	1	1	1	ucru2886_001186/udeu2335_002208/uhis2337_002773/unyl2890_005741/upol2893_004901	5
GO:0031261	DNA replication preinitiation complex	5/11711	103/27801	1	1	1	ucru2886_001626/udeu2335_000743/uhis2337_006885/unyl2890_002228/upol2893_001640	5
GO:0031267	small GTPase binding	5/11711	102/27801	1	1	1	ucru2886_005447/udeu2335_002678/uhis2337_005556/unyl2890_004048/upol2893_004744	5
GO:0032200	telomere organization	5/11711	94/27801	1	1	1	ucru2886_000227/udeu2335_004717/uhis2337_007781/unyl2890_003656/upol2893_002690	5
GO:0032259	methylation	5/11711	302/27801	1	1	1	ucru2886_003156/udeu2335_001547/uhis2337_005065/unyl2890_005333/upol2893_004312	5
GO:0034728	nucleosome organization	5/11711	101/27801	1	1	1	ucru2886_002106/udeu2335_007120/uhis2337_000182/unyl2890_004552/upol2893_005474	5
GO:0034976	response to endoplasmic reticulum stress	5/11711	152/27801	1	1	1	ucru2886_001783/udeu2335_000885/uhis2337_006725/unyl2890_002348/upol2893_001512	5
GO:0036387	pre-replicative complex	5/11711	108/27801	1	1	1	ucru2886_001626/udeu2335_000743/uhis2337_006885/unyl2890_002228/upol2893_001640	5
GO:0036503	ERAD pathway	5/11711	123/27801	1	1	1	ucru2886_001783/udeu2335_000885/uhis2337_006725/unyl2890_002348/upol2893_001512	5
GO:0042555	MCM complex	5/11711	140/27801	1	1	1	ucru2886_001626/udeu2335_000743/uhis2337_006885/unyl2890_002228/upol2893_001640	5
GO:0043414	macromolecule methylation	5/11711	278/27801	1	1	1	ucru2886_003156/udeu2335_001547/uhis2337_005065/unyl2890_005333/upol2893_004312	5
GO:0044772	mitotic cell cycle phase transition	5/11711	185/27801	1	1	1	ucru2886_006014/udeu2335_010013/uhis2337_007358/unyl2890_000128/upol2893_000649	5
GO:0046982	protein heterodimerization activity	5/11711	133/27801	1	1	1	ucru2886_005560/udeu2335_002804/uhis2337_005666/unyl2890_004176/upol2893_004637	5
GO:0051129	negative regulation of cellular component organization	5/11711	103/27801	1	1	1	ucru2886_004811/udeu2335_006182/uhis2337_000623/unyl2890_006291/upol2893_005865	5
GO:0051304	chromosome separation	5/11711	101/27801	1	1	1	ucru2886_005955/udeu2335_010013/uhis2337_007309/unyl2890_000076/upol2893_000702	5
GO:0051604	protein maturation	5/11711	218/27801	1	1	1	ucru2886_007232/udeu2335_001331/uhis2337_004480/unyl2890_000903/upol2893_008563	5
GO:0061630	ubiquitin protein ligase activity	5/11711	209/27801	1	1	1	ucru2886_002868/udeu2335_005449/uhis2337_004261/unyl2890_000316/upol2893_000463	5
GO:0061659	ubiquitin-like protein ligase activity	5/11711	176/27801	1	1	1	ucru2886_002868/udeu2335_005449/uhis2337_004261/unyl2890_000316/upol2893_000463	5
GO:0070585	protein localization to mitochondrion	5/11711	135/27801	1	1	1	ucru2886_009142/udeu2335_001077/uhis2337_001013/unyl2890_001485/upol2893_002484	5
GO:0070646	protein modification by small protein removal	5/11711	143/27801	1	1	1	ucru2886_007486/udeu2335_008066/uhis2337_008478/unyl2890_008178/upol2893_006118	5
GO:0071310	cellular response to organic substance	5/11711	151/27801	1	1	1	ucru2886_002868/udeu2335_005449/uhis2337_004261/unyl2890_000316/upol2893_000463	5
GO:0072329	monocarboxylic acid catabolic process	5/11711	140/27801	1	1	1	ucru2886_008141/udeu2335_010058/udeu2335_010059/uhis2337_004019/unyl2890_003142	5
GO:0072655	establishment of protein localization to mitochondrion	5/11711	135/27801	1	1	1	ucru2886_009142/udeu2335_001077/uhis2337_001013/unyl2890_001485/upol2893_002484	5
GO:0097373	MCM core complex	5/11711	139/27801	1	1	1	ucru2886_001626/udeu2335_000743/uhis2337_006885/unyl2890_002228/upol2893_001640	5
GO:1901617	organic hydroxy compound biosynthetic process	5/11711	206/27801	1	1	1	ucru2886_003685/udeu2335_006631/uhis2337_003238/unyl2890_004980/upol2893_003185	5
GO:1901698	response to nitrogen compound	5/11711	153/27801	1	1	1	ucru2886_001783/udeu2335_000885/uhis2337_006725/unyl2890_002348/upol2893_001512	5
GO:1902493	acetyltransferase complex	5/11711	145/27801	1	1	1	ucru2886_001186/udeu2335_002208/uhis2337_002773/unyl2890_005741/upol2893_004901	5
GO:1902531	regulation of intracellular signal transduction	5/11711	146/27801	1	1	1	ucru2886_002977/udeu2335_005324/uhis2337_004366/unyl2890_000420/upol2893_000356	5
GO:0004535	poly(A)-specific ribonuclease activity	4/11711	10/27801	0.669512	1	1	ucru2886_000170/uhis2337_007828/unyl2890_003607/upol2893_002642	4
GO:0006285	base-excision repair, AP site formation	4/11711	10/27801	0.669512	1	1	ucru2886_001028/ucru2886_002337/uhis2337_002898/unyl2890_005861	4
GO:0001933	negative regulation of protein phosphorylation	4/11711	12/27801	0.817117	1	1	ucru2886_001416/udeu2335_000554/unyl2890_002046/upol2893_001822	4
GO:0006469	negative regulation of protein kinase activity	4/11711	12/27801	0.817117	1	1	ucru2886_001416/udeu2335_000554/unyl2890_002046/upol2893_001822	4
GO:0017022	myosin binding	4/11711	12/27801	0.817117	1	1	udeu2335_003662/uhis2337_009199/unyl2890_001054/upol2893_002028	4
GO:0005992	trehalose biosynthetic process	4/11711	13/27801	0.867588	1	1	udeu2335_003449/uhis2337_009352/unyl2890_001211/upol2893_002206	4
GO:0008252	nucleotidase activity	4/11711	13/27801	0.867588	1	1	udeu2335_005931/uhis2337_006343/unyl2890_007015/upol2893_006344	4
GO:0015369	calcium:proton antiporter activity	4/11711	13/27801	0.867588	1	1	ucru2886_003520/udeu2335_001912/unyl2890_005646/upol2893_003959	4
GO:0003884	D-amino-acid oxidase activity	4/11711	14/27801	0.905558	1	1	ucru2886_003991/ucru2886_005292/unyl2890_007280/unyl2890_007281	4
GO:0016868	intramolecular transferase activity, phosphotransferases	4/11711	14/27801	0.905558	1	1	udeu2335_003484/uhis2337_009319/unyl2890_001178/upol2893_002170	4
GO:0019674	NAD metabolic process	4/11711	14/27801	0.905558	1	1	ucru2886_007579/udeu2335_007962/unyl2890_008095/upol2893_006034	4
GO:0046416	D-amino acid metabolic process	4/11711	14/27801	0.905558	1	1	ucru2886_003991/ucru2886_005292/unyl2890_007280/unyl2890_007281	4
GO:0007623	circadian rhythm	4/11711	15/27801	0.933524	1	1	udeu2335_003633/uhis2337_009221/unyl2890_001074/upol2893_002050	4
GO:0015740	C4-dicarboxylate transport	4/11711	15/27801	0.933524	1	1	ucru2886_005253/uhis2337_001374/unyl2890_007248/upol2893_007861	4
GO:0042326	negative regulation of phosphorylation	4/11711	17/27801	0.968159	1	1	ucru2886_001416/udeu2335_000554/unyl2890_002046/upol2893_001822	4
GO:0009312	oligosaccharide biosynthetic process	4/11711	18/27801	0.978281	1	1	udeu2335_003449/uhis2337_009352/unyl2890_001211/upol2893_002206	4
GO:0018410	C-terminal protein amino acid modification	4/11711	18/27801	0.978281	1	1	ucru2886_000531/uhis2337_007516/unyl2890_003882/upol2893_002924	4
GO:0031400	negative regulation of protein modification process	4/11711	20/27801	0.990139	1	1	ucru2886_001416/udeu2335_000554/unyl2890_002046/upol2893_001822	4
GO:0017183	peptidyl-diphthamide biosynthetic process from peptidyl-histidine	4/11711	22/27801	0.995646	1	1	ucru2886_006000/uhis2337_007339/unyl2890_000116/upol2893_000661	4
GO:0032880	regulation of protein localization	4/11711	22/27801	0.995646	1	1	udeu2335_003662/uhis2337_009199/unyl2890_001054/upol2893_002028	4
GO:0043539	protein serine/threonine kinase activator activity	4/11711	23/27801	0.997132	1	1	ucru2886_006397/uhis2337_004840/unyl2890_007702/upol2893_008071	4
GO:0043687	post-translational protein modification	4/11711	23/27801	0.997132	1	1	ucru2886_000531/uhis2337_007516/unyl2890_003882/upol2893_002924	4
GO:0006835	dicarboxylic acid transport	4/11711	24/27801	0.998122	1	1	ucru2886_005253/uhis2337_001374/unyl2890_007248/upol2893_007861	4
GO:0003995	acyl-CoA dehydrogenase activity	4/11711	25/27801	0.998775	1	1	ucru2886_006194/udeu2335_008606/uhis2337_004633/unyl2890_007577	4
GO:0006895	Golgi to endosome transport	4/11711	25/27801	0.998775	1	1	udeu2335_003755/uhis2337_009731/unyl2890_000981/upol2893_001950	4
GO:0043086	negative regulation of catalytic activity	4/11711	25/27801	0.998775	1	1	ucru2886_001416/udeu2335_000554/unyl2890_002046/upol2893_001822	4
GO:0006570	tyrosine metabolic process	4/11711	26/27801	0.999205	1	1	udeu2335_005773/uhis2337_006551/unyl2890_006886/upol2893_006484	4
GO:0004177	aminopeptidase activity	4/11711	27/27801	0.999487	1	1	ucru2886_005198/uhis2337_001401/unyl2890_007224/upol2893_007832	4
GO:0015205	nucleobase transmembrane transporter activity	4/11711	27/27801	0.999487	1	1	udeu2335_003741/uhis2337_009710/unyl2890_000994/upol2893_001963	4
GO:0046475	glycerophospholipid catabolic process	4/11711	28/27801	0.99967	1	1	ucru2886_002446/uhis2337_007990/unyl2890_006708/upol2893_007254	4
GO:0010563	negative regulation of phosphorus metabolic process	4/11711	30/27801	0.999865	1	1	ucru2886_001416/udeu2335_000554/unyl2890_002046/upol2893_001822	4
GO:0045936	negative regulation of phosphate metabolic process	4/11711	30/27801	0.999865	1	1	ucru2886_001416/udeu2335_000554/unyl2890_002046/upol2893_001822	4
GO:0008318	protein prenyltransferase activity	4/11711	32/27801	0.999945	1	1	ucru2886_001870/uhis2337_000953/unyl2890_002432/upol2893_001408	4
GO:0008028	monocarboxylic acid transmembrane transporter activity	4/11711	33/27801	0.999965	1	1	ucru2886_006773/udeu2335_010535/unyl2890_003476/upol2893_000799	4
GO:0033683	obsolete nucleotide-excision repair, DNA incision	4/11711	33/27801	0.999965	1	1	ucru2886_006006/uhis2337_007349/unyl2890_000121/upol2893_000656	4
GO:0046527	glucosyltransferase activity	4/11711	33/27801	0.999965	1	1	ucru2886_005308/ucru2886_009220/uhis2337_001327/upol2893_007907	4
GO:0004725	protein tyrosine phosphatase activity	4/11711	34/27801	0.999978	1	1	udeu2335_003699/uhis2337_009161/unyl2890_001018/upol2893_001992	4
GO:0035592	establishment of protein localization to extracellular region	4/11711	34/27801	0.999978	1	1	udeu2335_003662/uhis2337_009199/unyl2890_001054/upol2893_002028	4
GO:0071692	protein localization to extracellular region	4/11711	34/27801	0.999978	1	1	udeu2335_003662/uhis2337_009199/unyl2890_001054/upol2893_002028	4
GO:0009395	phospholipid catabolic process	4/11711	35/27801	0.999986	1	1	ucru2886_002446/uhis2337_007990/unyl2890_006708/upol2893_007254	4
GO:0034605	cellular response to heat	4/11711	35/27801	0.999986	1	1	udeu2335_003449/uhis2337_009352/unyl2890_001211/upol2893_002206	4
GO:0000082	G1/S transition of mitotic cell cycle	4/11711	36/27801	0.999991	1	1	ucru2886_006014/uhis2337_007358/unyl2890_000128/upol2893_000649	4
GO:0044843	cell cycle G1/S phase transition	4/11711	36/27801	0.999991	1	1	ucru2886_006014/uhis2337_007358/unyl2890_000128/upol2893_000649	4
GO:0009306	protein secretion	4/11711	37/27801	0.999995	1	1	udeu2335_003662/uhis2337_009199/unyl2890_001054/upol2893_002028	4
GO:0060627	regulation of vesicle-mediated transport	4/11711	37/27801	0.999995	1	1	udeu2335_003662/uhis2337_009199/unyl2890_001054/upol2893_002028	4
GO:0090630	activation of GTPase activity	4/11711	37/27801	0.999995	1	1	ucru2886_000520/uhis2337_007527/unyl2890_003871/upol2893_002913	4
GO:0008138	protein tyrosine/serine/threonine phosphatase activity	4/11711	39/27801	0.999998	1	1	ucru2886_002663/udeu2335_000302/unyl2890_006521/upol2893_007050	4
GO:0016712	oxidoreductase activity, acting on paired donors, with incorporation or reduction of molecular oxygen, reduced flavin or flavoprotein as one donor, and incorporation of one atom of oxygen	4/11711	39/27801	0.999998	1	1	ucru2886_000640/uhis2337_000933/unyl2890_004508/upol2893_005523	4
GO:0051085	chaperone cofactor-dependent protein refolding	4/11711	39/27801	0.999998	1	1	ucru2886_005654/uhis2337_005777/unyl2890_004262/upol2893_004545	4
GO:0006896	Golgi to vacuole transport	4/11711	40/27801	0.999999	1	1	udeu2335_003755/uhis2337_009731/unyl2890_000981/upol2893_001950	4
GO:0015491	obsolete cation:cation antiporter activity	4/11711	40/27801	0.999999	1	1	ucru2886_003520/udeu2335_001912/unyl2890_005646/upol2893_003959	4
GO:0043328	protein transport to vacuole involved in ubiquitin-dependent protein catabolic process via the multivesicular body sorting pathway	4/11711	40/27801	0.999999	1	1	udeu2335_003755/uhis2337_009731/unyl2890_000981/upol2893_001950	4
GO:0000712	resolution of meiotic recombination intermediates	4/11711	41/27801	0.999999	1	1	ucru2886_005955/uhis2337_007309/unyl2890_000076/upol2893_000702	4
GO:0000152	nuclear ubiquitin ligase complex	4/11711	42/27801	0.999999	1	1	udeu2335_008107/udeu2335_010013/uhis2337_008438/unyl2890_008216	4
GO:0000339	RNA cap binding	4/11711	42/27801	0.999999	1	1	udeu2335_008068/uhis2337_008476/unyl2890_008180/upol2893_006120	4
GO:0009266	response to temperature stimulus	4/11711	43/27801	1	1	1	udeu2335_003449/uhis2337_009352/unyl2890_001211/upol2893_002206	4
GO:0031048	small ncRNA-mediated heterochromatin formation	4/11711	43/27801	1	1	1	udeu2335_010129/uhis2337_004091/unyl2890_003078/upol2893_001272	4
GO:0051052	regulation of DNA metabolic process	4/11711	43/27801	1	1	1	ucru2886_006006/uhis2337_007349/unyl2890_000121/upol2893_000656	4
GO:0007584	response to nutrient	4/11711	44/27801	1	1	1	udeu2335_007665/udeu2335_007666/unyl2890_001734/upol2893_007502	4
GO:0043162	ubiquitin-dependent protein catabolic process via the multivesicular body sorting pathway	4/11711	44/27801	1	1	1	udeu2335_003755/uhis2337_009731/unyl2890_000981/upol2893_001950	4
GO:0018342	protein prenylation	4/11711	45/27801	1	1	1	ucru2886_001870/uhis2337_000953/unyl2890_002432/upol2893_001408	4
GO:0004806	triglyceride lipase activity	4/11711	46/27801	1	1	1	udeu2335_003903/uhis2337_000907/uhis2337_004960/unyl2890_000764	4
GO:0006312	mitotic recombination	4/11711	46/27801	1	1	1	ucru2886_006006/uhis2337_007349/unyl2890_000121/upol2893_000656	4
GO:0032392	DNA geometric change	4/11711	46/27801	1	1	1	ucru2886_006006/uhis2337_007349/unyl2890_000121/upol2893_000656	4
GO:0032786	positive regulation of DNA-templated transcription, elongation	4/11711	47/27801	1	1	1	ucru2886_006397/uhis2337_004840/unyl2890_007702/upol2893_008071	4
GO:0006458	'de novo' protein folding	4/11711	48/27801	1	1	1	ucru2886_005654/uhis2337_005777/unyl2890_004262/upol2893_004545	4
GO:0019209	kinase activator activity	4/11711	48/27801	1	1	1	ucru2886_006397/uhis2337_004840/unyl2890_007702/upol2893_008071	4
GO:0030010	establishment of cell polarity	4/11711	48/27801	1	1	1	udeu2335_003662/uhis2337_009199/unyl2890_001054/upol2893_002028	4
GO:0030295	protein kinase activator activity	4/11711	48/27801	1	1	1	ucru2886_006397/uhis2337_004840/unyl2890_007702/upol2893_008071	4
GO:0061077	chaperone-mediated protein folding	4/11711	51/27801	1	1	1	ucru2886_005654/uhis2337_005777/unyl2890_004262/upol2893_004545	4
GO:0051307	meiotic chromosome separation	4/11711	52/27801	1	1	1	ucru2886_005955/uhis2337_007309/unyl2890_000076/upol2893_000702	4
GO:0000463	maturation of LSU-rRNA from tricistronic rRNA transcript (SSU-rRNA, 5.8S rRNA, LSU-rRNA)	4/11711	53/27801	1	1	1	udeu2335_003124/uhis2337_009627/unyl2890_001502/upol2893_002504	4
GO:0009408	response to heat	4/11711	54/27801	1	1	1	udeu2335_003449/uhis2337_009352/unyl2890_001211/upol2893_002206	4
GO:0000746	obsolete conjugation	4/11711	55/27801	1	1	1	ucru2886_000166/uhis2337_007832/unyl2890_003603/upol2893_002638	4
GO:0000747	conjugation with cellular fusion	4/11711	55/27801	1	1	1	ucru2886_000166/uhis2337_007832/unyl2890_003603/upol2893_002638	4
GO:0044764	obsolete multi-organism cellular process	4/11711	55/27801	1	1	1	ucru2886_000166/uhis2337_007832/unyl2890_003603/upol2893_002638	4
GO:0045026	plasma membrane fusion	4/11711	55/27801	1	1	1	ucru2886_000166/uhis2337_007832/unyl2890_003603/upol2893_002638	4
GO:0140253	cell-cell fusion	4/11711	55/27801	1	1	1	ucru2886_000166/uhis2337_007832/unyl2890_003603/upol2893_002638	4
GO:0032508	DNA duplex unwinding	4/11711	57/27801	1	1	1	ucru2886_006006/uhis2337_007349/unyl2890_000121/upol2893_000656	4
GO:0032784	regulation of DNA-templated transcription elongation	4/11711	57/27801	1	1	1	ucru2886_006397/uhis2337_004840/unyl2890_007702/upol2893_008071	4
GO:0007039	protein catabolic process in the vacuole	4/11711	59/27801	1	1	1	udeu2335_003755/uhis2337_009731/unyl2890_000981/upol2893_001950	4
GO:0009055	electron transfer activity	4/11711	59/27801	1	1	1	ucru2886_002658/ucru2886_008004/udeu2335_000294/uhis2337_008214	4
GO:0019953	sexual reproduction	4/11711	61/27801	1	1	1	ucru2886_000166/uhis2337_007832/unyl2890_003603/upol2893_002638	4
GO:0044703	multi-organism reproductive process	4/11711	61/27801	1	1	1	ucru2886_000166/uhis2337_007832/unyl2890_003603/upol2893_002638	4
GO:0006816	calcium ion transport	4/11711	71/27801	1	1	1	ucru2886_003520/udeu2335_001912/unyl2890_005646/upol2893_003959	4
GO:0032511	late endosome to vacuole transport via multivesicular body sorting pathway	4/11711	72/27801	1	1	1	udeu2335_003755/uhis2337_009731/unyl2890_000981/upol2893_001950	4
GO:0000307	cyclin-dependent protein kinase holoenzyme complex	4/11711	75/27801	1	1	1	ucru2886_006397/uhis2337_004840/unyl2890_007702/upol2893_008071	4
GO:0004659	prenyltransferase activity	4/11711	75/27801	1	1	1	ucru2886_001870/uhis2337_000953/unyl2890_002432/upol2893_001408	4
GO:0015085	calcium ion transmembrane transporter activity	4/11711	75/27801	1	1	1	ucru2886_003520/udeu2335_001912/unyl2890_005646/upol2893_003959	4
GO:0031507	heterochromatin formation	4/11711	75/27801	1	1	1	udeu2335_010129/uhis2337_004091/unyl2890_003078/upol2893_001272	4
GO:0040029	epigenetic regulation of gene expression	4/11711	75/27801	1	1	1	udeu2335_010129/uhis2337_004091/unyl2890_003078/upol2893_001272	4
GO:0045814	negative regulation of gene expression, epigenetic	4/11711	75/27801	1	1	1	udeu2335_010129/uhis2337_004091/unyl2890_003078/upol2893_001272	4
GO:0070588	calcium ion transmembrane transport	4/11711	75/27801	1	1	1	ucru2886_003520/udeu2335_001912/unyl2890_005646/upol2893_003959	4
GO:0070828	heterochromatin organization	4/11711	75/27801	1	1	1	udeu2335_010129/uhis2337_004091/unyl2890_003078/upol2893_001272	4
GO:0016866	intramolecular transferase activity	4/11711	79/27801	1	1	1	udeu2335_003484/uhis2337_009319/unyl2890_001178/upol2893_002170	4
GO:0007009	plasma membrane organization	4/11711	80/27801	1	1	1	ucru2886_000166/uhis2337_007832/unyl2890_003603/upol2893_002638	4
GO:0008023	transcription elongation factor complex	4/11711	81/27801	1	1	1	ucru2886_006397/uhis2337_004840/unyl2890_007702/upol2893_008071	4
GO:0046942	carboxylic acid transport	4/11711	81/27801	1	1	1	ucru2886_005253/uhis2337_001374/unyl2890_007248/upol2893_007861	4
GO:0045859	regulation of protein kinase activity	4/11711	83/27801	1	1	1	ucru2886_001416/udeu2335_000554/unyl2890_002046/upol2893_001822	4
GO:0003678	DNA helicase activity	4/11711	85/27801	1	1	1	ucru2886_006006/uhis2337_007349/unyl2890_000121/upol2893_000656	4
GO:0043549	regulation of kinase activity	4/11711	87/27801	1	1	1	ucru2886_001416/udeu2335_000554/unyl2890_002046/upol2893_001822	4
GO:0000030	mannosyltransferase activity	4/11711	160/27801	1	1	1	ucru2886_006029/uhis2337_007361/unyl2890_000131/upol2893_000646	4
GO:0000271	polysaccharide biosynthetic process	4/11711	95/27801	1	1	1	ucru2886_005206/uhis2337_001397/upol2893_001470/upol2893_007835	4
GO:0000470	maturation of LSU-rRNA	4/11711	88/27801	1	1	1	udeu2335_003124/uhis2337_009627/unyl2890_001502/upol2893_002504	4
GO:0003684	damaged DNA binding	4/11711	115/27801	1	1	1	ucru2886_006006/uhis2337_007349/unyl2890_000121/upol2893_000656	4
GO:0003712	transcription coregulator activity	4/11711	225/27801	1	1	1	udeu2335_005921/uhis2337_006356/unyl2890_007003/upol2893_006361	4
GO:0004721	phosphoprotein phosphatase activity	4/11711	180/27801	1	1	1	ucru2886_002663/udeu2335_000302/unyl2890_006521/upol2893_007050	4
GO:0005507	copper ion binding	4/11711	97/27801	1	1	1	ucru2886_008004/uhis2337_002544/uhis2337_006300/upol2893_000789	4
GO:0005976	polysaccharide metabolic process	4/11711	181/27801	1	1	1	ucru2886_005206/uhis2337_001397/upol2893_001470/upol2893_007835	4
GO:0006323	chromosome organization	4/11711	156/27801	1	1	1	udeu2335_010129/uhis2337_004091/unyl2890_003078/upol2893_001272	4
GO:0006333	chromatin organization	4/11711	133/27801	1	1	1	udeu2335_010129/uhis2337_004091/unyl2890_003078/upol2893_001272	4
GO:0006354	DNA-templated transcription elongation	4/11711	90/27801	1	1	1	ucru2886_006397/uhis2337_004840/unyl2890_007702/upol2893_008071	4
GO:0006505	GPI anchor metabolic process	4/11711	131/27801	1	1	1	udeu2335_003498/uhis2337_009305/unyl2890_001166/upol2893_002155	4
GO:0006506	GPI anchor biosynthetic process	4/11711	137/27801	1	1	1	udeu2335_003498/uhis2337_009305/unyl2890_001166/upol2893_002155	4
GO:0006661	phosphatidylinositol biosynthetic process	4/11711	170/27801	1	1	1	udeu2335_003498/uhis2337_009305/unyl2890_001166/upol2893_002155	4
GO:0006664	glycolipid metabolic process	4/11711	145/27801	1	1	1	udeu2335_003498/uhis2337_009305/unyl2890_001166/upol2893_002155	4
GO:0006874	intracellular calcium ion homeostasis	4/11711	95/27801	1	1	1	ucru2886_003520/udeu2335_001912/unyl2890_005646/upol2893_003959	4
GO:0006879	intracellular iron ion homeostasis	4/11711	95/27801	1	1	1	udeu2335_003401/uhis2337_009399/unyl2890_001256/upol2893_002253	4
GO:0006892	post-Golgi vesicle-mediated transport	4/11711	125/27801	1	1	1	udeu2335_003755/uhis2337_009731/unyl2890_000981/upol2893_001950	4
GO:0008514	organic anion transmembrane transporter activity	4/11711	101/27801	1	1	1	ucru2886_006773/udeu2335_010535/unyl2890_003476/upol2893_000799	4
GO:0009072	aromatic amino acid metabolic process	4/11711	107/27801	1	1	1	udeu2335_005773/uhis2337_006551/unyl2890_006886/upol2893_006484	4
GO:0009247	glycolipid biosynthetic process	4/11711	140/27801	1	1	1	udeu2335_003498/uhis2337_009305/unyl2890_001166/upol2893_002155	4
GO:0009628	response to abiotic stimulus	4/11711	131/27801	1	1	1	udeu2335_003449/uhis2337_009352/unyl2890_001211/upol2893_002206	4
GO:0015711	organic anion transport	4/11711	101/27801	1	1	1	ucru2886_005253/uhis2337_001374/unyl2890_007248/upol2893_007861	4
GO:0015935	small ribosomal subunit	4/11711	217/27801	1	1	1	ucru2886_008511/ucru2886_008551/udeu2335_009643/unyl2890_000561	4
GO:0016831	carboxy-lyase activity	4/11711	96/27801	1	1	1	ucru2886_000169/uhis2337_007829/unyl2890_003606/upol2893_002641	4
GO:0030863	cortical cytoskeleton	4/11711	130/27801	1	1	1	ucru2886_001416/udeu2335_000554/unyl2890_002046/upol2893_001822	4
GO:0031497	chromatin organization	4/11711	133/27801	1	1	1	udeu2335_010129/uhis2337_004091/unyl2890_003078/upol2893_001272	4
GO:0032509	endosome transport via multivesicular body sorting pathway	4/11711	90/27801	1	1	1	udeu2335_003755/uhis2337_009731/unyl2890_000981/upol2893_001950	4
GO:0033692	obsolete cellular polysaccharide biosynthetic process	4/11711	90/27801	1	1	1	ucru2886_005206/uhis2337_001397/upol2893_001470/upol2893_007835	4
GO:0044264	obsolete cellular polysaccharide metabolic process	4/11711	147/27801	1	1	1	ucru2886_005206/uhis2337_001397/upol2893_001470/upol2893_007835	4
GO:0045017	glycerolipid biosynthetic process	4/11711	275/27801	1	1	1	udeu2335_003498/uhis2337_009305/unyl2890_001166/upol2893_002155	4
GO:0046434	organophosphate catabolic process	4/11711	102/27801	1	1	1	ucru2886_002446/uhis2337_007990/unyl2890_006708/upol2893_007254	4
GO:0046474	glycerophospholipid biosynthetic process	4/11711	256/27801	1	1	1	udeu2335_003498/uhis2337_009305/unyl2890_001166/upol2893_002155	4
GO:0046488	phosphatidylinositol metabolic process	4/11711	219/27801	1	1	1	udeu2335_003498/uhis2337_009305/unyl2890_001166/upol2893_002155	4
GO:0046916	obsolete intracellular transition metal ion homeostasis	4/11711	116/27801	1	1	1	udeu2335_003401/uhis2337_009399/unyl2890_001256/upol2893_002253	4
GO:0055072	obsolete iron ion homeostasis	4/11711	95/27801	1	1	1	udeu2335_003401/uhis2337_009399/unyl2890_001256/upol2893_002253	4
GO:0055074	calcium ion homeostasis	4/11711	95/27801	1	1	1	ucru2886_003520/udeu2335_001912/unyl2890_005646/upol2893_003959	4
GO:0055076	obsolete transition metal ion homeostasis	4/11711	126/27801	1	1	1	udeu2335_003401/uhis2337_009399/unyl2890_001256/upol2893_002253	4
GO:0071985	multivesicular body sorting pathway	4/11711	94/27801	1	1	1	udeu2335_003755/uhis2337_009731/unyl2890_000981/upol2893_001950	4
GO:0072503	obsolete cellular divalent inorganic cation homeostasis	4/11711	117/27801	1	1	1	ucru2886_003520/udeu2335_001912/unyl2890_005646/upol2893_003959	4
GO:0072507	obsolete divalent inorganic cation homeostasis	4/11711	117/27801	1	1	1	ucru2886_003520/udeu2335_001912/unyl2890_005646/upol2893_003959	4
GO:1903509	liposaccharide metabolic process	4/11711	146/27801	1	1	1	udeu2335_003498/uhis2337_009305/unyl2890_001166/upol2893_002155	4
GO:0015074	DNA integration	3/11711	10/27801	0.86462	1	1	ucru2886_000351/ucru2886_005914/uhis2337_006786	3
GO:0008235	metalloexopeptidase activity	3/11711	13/27801	0.957707	1	1	udeu2335_007213/uhis2337_000279/unyl2890_007991	3
GO:0031396	regulation of protein ubiquitination	3/11711	14/27801	0.971929	1	1	udeu2335_008018/uhis2337_008533/unyl2890_008136	3
GO:1903320	regulation of protein modification by small protein conjugation or removal	3/11711	14/27801	0.971929	1	1	udeu2335_008018/uhis2337_008533/unyl2890_008136	3
GO:0006121	mitochondrial electron transport, succinate to ubiquinone	3/11711	18/27801	0.99496	1	1	ucru2886_001135/udeu2335_002262/uhis2337_002820	3
GO:0046906	tetrapyrrole binding	3/11711	24/27801	0.999673	1	1	ucru2886_001135/udeu2335_002262/uhis2337_002820	3
GO:0018107	peptidyl-threonine phosphorylation	3/11711	26/27801	0.999872	1	1	ucru2886_002007/ucru2886_008545/uhis2337_005912	3
GO:0051347	positive regulation of transferase activity	3/11711	26/27801	0.999872	1	1	udeu2335_008018/uhis2337_008533/unyl2890_008136	3
GO:0033588	elongator holoenzyme complex	3/11711	28/27801	0.999951	1	1	udeu2335_009776/unyl2890_000635/upol2893_000140	3
GO:0033615	mitochondrial proton-transporting ATP synthase complex assembly	3/11711	28/27801	0.999951	1	1	ucru2886_004808/unyl2890_006288/upol2893_005861	3
GO:0030151	molybdenum ion binding	3/11711	31/27801	0.999988	1	1	udeu2335_009979/uhis2337_003961/upol2893_001086	3
GO:0099568	cytoplasmic region	3/11711	32/27801	0.999993	1	1	ucru2886_002884/udeu2335_005430/uhis2337_004275	3
GO:0005744	TIM23 mitochondrial import inner membrane translocase complex	3/11711	33/27801	0.999996	1	1	ucru2886_009142/udeu2335_001077/uhis2337_001013	3
GO:0044390	ubiquitin-like protein conjugating enzyme binding	3/11711	38/27801	1	1	1	udeu2335_008018/uhis2337_008533/unyl2890_008136	3
GO:0004601	peroxidase activity	3/11711	45/27801	1	1	1	unyl2890_000035/upol2893_000753/upol2893_003622	3
GO:0051274	beta-glucan biosynthetic process	3/11711	45/27801	1	1	1	ucru2886_005206/uhis2337_001397/upol2893_007835	3
GO:0030150	protein import into mitochondrial matrix	3/11711	51/27801	1	1	1	ucru2886_009142/udeu2335_001077/uhis2337_001013	3
GO:0032981	mitochondrial respiratory chain complex I assembly	3/11711	51/27801	1	1	1	udeu2335_005815/unyl2890_006925/upol2893_006451	3
GO:0003746	translation elongation factor activity	3/11711	54/27801	1	1	1	ucru2886_004162/udeu2335_007581/uhis2337_001746	3
GO:0007186	G protein-coupled receptor signaling pathway	3/11711	55/27801	1	1	1	ucru2886_003618/udeu2335_006569/unyl2890_004930	3
GO:0002098	tRNA wobble uridine modification	3/11711	58/27801	1	1	1	udeu2335_009776/unyl2890_000635/upol2893_000140	3
GO:0072686	mitotic spindle	3/11711	63/27801	1	1	1	ucru2886_003148/unyl2890_005325/upol2893_004320	3
GO:0009250	glucan biosynthetic process	3/11711	64/27801	1	1	1	ucru2886_005206/uhis2337_001397/upol2893_007835	3
GO:0033617	mitochondrial cytochrome c oxidase assembly	3/11711	67/27801	1	1	1	udeu2335_001922/unyl2890_005660/upol2893_003946	3
GO:0120025	plasma membrane bounded cell projection	3/11711	71/27801	1	1	1	udeu2335_001372/unyl2890_007821/upol2893_001443	3
GO:0005778	peroxisomal membrane	3/11711	114/27801	1	1	1	ucru2886_008303/unyl2890_000729/upol2893_000044	3
GO:0006073	obsolete cellular glucan metabolic process	3/11711	98/27801	1	1	1	ucru2886_005206/uhis2337_001397/upol2893_007835	3
GO:0006119	oxidative phosphorylation	3/11711	101/27801	1	1	1	ucru2886_001135/udeu2335_002262/uhis2337_002820	3
GO:0006754	ATP biosynthetic process	3/11711	151/27801	1	1	1	ucru2886_001135/udeu2335_002262/uhis2337_002820	3
GO:0009141	nucleoside triphosphate metabolic process	3/11711	189/27801	1	1	1	ucru2886_001135/udeu2335_002262/uhis2337_002820	3
GO:0009142	nucleoside triphosphate biosynthetic process	3/11711	180/27801	1	1	1	ucru2886_001135/udeu2335_002262/uhis2337_002820	3
GO:0009144	purine nucleoside triphosphate metabolic process	3/11711	156/27801	1	1	1	ucru2886_001135/udeu2335_002262/uhis2337_002820	3
GO:0009145	purine nucleoside triphosphate biosynthetic process	3/11711	156/27801	1	1	1	ucru2886_001135/udeu2335_002262/uhis2337_002820	3
GO:0009152	purine ribonucleotide biosynthetic process	3/11711	250/27801	1	1	1	ucru2886_001135/udeu2335_002262/uhis2337_002820	3
GO:0009199	ribonucleoside triphosphate metabolic process	3/11711	172/27801	1	1	1	ucru2886_001135/udeu2335_002262/uhis2337_002820	3
GO:0009201	ribonucleoside triphosphate biosynthetic process	3/11711	172/27801	1	1	1	ucru2886_001135/udeu2335_002262/uhis2337_002820	3
GO:0009205	purine ribonucleoside triphosphate metabolic process	3/11711	156/27801	1	1	1	ucru2886_001135/udeu2335_002262/uhis2337_002820	3
GO:0009206	purine ribonucleoside triphosphate biosynthetic process	3/11711	156/27801	1	1	1	ucru2886_001135/udeu2335_002262/uhis2337_002820	3
GO:0009260	ribonucleotide biosynthetic process	3/11711	280/27801	1	1	1	ucru2886_001135/udeu2335_002262/uhis2337_002820	3
GO:0015985	energy coupled proton transport, down electrochemical gradient	3/11711	150/27801	1	1	1	ucru2886_001135/udeu2335_002262/uhis2337_002820	3
GO:0015986	proton motive force-driven ATP synthesis	3/11711	157/27801	1	1	1	ucru2886_001135/udeu2335_002262/uhis2337_002820	3
GO:0017004	cytochrome complex assembly	3/11711	101/27801	1	1	1	udeu2335_001922/unyl2890_005660/upol2893_003946	3
GO:0019646	aerobic electron transport chain	3/11711	88/27801	1	1	1	ucru2886_001135/udeu2335_002262/uhis2337_002820	3
GO:0022900	electron transport chain	3/11711	113/27801	1	1	1	ucru2886_001135/udeu2335_002262/uhis2337_002820	3
GO:0022904	respiratory electron transport chain	3/11711	107/27801	1	1	1	ucru2886_001135/udeu2335_002262/uhis2337_002820	3
GO:0042773	ATP synthesis coupled electron transport	3/11711	93/27801	1	1	1	ucru2886_001135/udeu2335_002262/uhis2337_002820	3
GO:0042775	mitochondrial ATP synthesis coupled electron transport	3/11711	88/27801	1	1	1	ucru2886_001135/udeu2335_002262/uhis2337_002820	3
GO:0042995	cell projection	3/11711	85/27801	1	1	1	udeu2335_001372/unyl2890_007821/upol2893_001443	3
GO:0044042	glucan metabolic process	3/11711	123/27801	1	1	1	ucru2886_005206/uhis2337_001397/upol2893_007835	3
GO:0044743	protein transmembrane import into intracellular organelle	3/11711	119/27801	1	1	1	ucru2886_009142/udeu2335_001077/uhis2337_001013	3
GO:0051286	cell tip	3/11711	118/27801	1	1	1	ucru2886_002884/udeu2335_005430/uhis2337_004275	3
GO:0060187	cell pole	3/11711	118/27801	1	1	1	ucru2886_002884/udeu2335_005430/uhis2337_004275	3
GO:0065002	intracellular protein transmembrane transport	3/11711	144/27801	1	1	1	ucru2886_009142/udeu2335_001077/uhis2337_001013	3
GO:0071011	precatalytic spliceosome	3/11711	91/27801	1	1	1	ucru2886_004159/udeu2335_007577/uhis2337_001830	3
GO:0071806	protein transmembrane transport	3/11711	144/27801	1	1	1	ucru2886_009142/udeu2335_001077/uhis2337_001013	3
GO:0098590	plasma membrane region	3/11711	90/27801	1	1	1	udeu2335_001372/unyl2890_007821/upol2893_001443	3
GO:0140694	non-membrane-bounded organelle assembly	3/11711	238/27801	1	1	1	ucru2886_008551/udeu2335_003593/udeu2335_009643	3
GO:1990542	mitochondrial transmembrane transport	3/11711	163/27801	1	1	1	ucru2886_009142/udeu2335_001077/uhis2337_001013	3
GO:0004807	triose-phosphate isomerase activity	2/11711	10/27801	0.965118	1	1	unyl2890_008168/upol2893_006108	2
GO:0061512	protein localization to cilium	2/11711	12/27801	0.986267	1	1	udeu2335_001372/unyl2890_007821	2
GO:0030154	cell differentiation	2/11711	17/27801	0.998777	1	1	unyl2890_000611/upol2893_000165	2
GO:0048869	cellular developmental process	2/11711	17/27801	0.998777	1	1	unyl2890_000611/upol2893_000165	2
GO:0019433	triglyceride catabolic process	2/11711	19/27801	0.999546	1	1	udeu2335_003903/uhis2337_000907	2
GO:0046464	acylglycerol catabolic process	2/11711	19/27801	0.999546	1	1	udeu2335_003903/uhis2337_000907	2
GO:0030149	sphingolipid catabolic process	2/11711	21/27801	0.999833	1	1	ucru2886_002028/udeu2335_007017	2
GO:0046461	neutral lipid catabolic process	2/11711	23/27801	0.999939	1	1	udeu2335_003903/uhis2337_000907	2
GO:0002161	aminoacyl-tRNA editing activity	2/11711	26/27801	0.999987	1	1	udeu2335_003378/uhis2337_009416	2
GO:0005615	extracellular space	2/11711	28/27801	0.999995	1	1	ucru2886_001850/unyl2890_002414	2
GO:0031307	obsolete integral component of mitochondrial outer membrane	2/11711	29/27801	0.999997	1	1	unyl2890_001485/upol2893_002484	2
GO:0009653	anatomical structure morphogenesis	2/11711	31/27801	0.999999	1	1	unyl2890_000611/upol2893_000165	2
GO:0048856	anatomical structure development	2/11711	32/27801	0.999999	1	1	unyl2890_000611/upol2893_000165	2
GO:0042802	identical protein binding	2/11711	33/27801	1	1	1	uhis2337_008356/unyl2890_008310	2
GO:0046513	ceramide biosynthetic process	2/11711	38/27801	1	1	1	ucru2886_002028/udeu2335_007017	2
GO:0006672	ceramide metabolic process	2/11711	42/27801	1	1	1	ucru2886_002028/udeu2335_007017	2
GO:0006639	acylglycerol metabolic process	2/11711	43/27801	1	1	1	udeu2335_003903/uhis2337_000907	2
GO:0006641	triglyceride metabolic process	2/11711	43/27801	1	1	1	udeu2335_003903/uhis2337_000907	2
GO:0032502	developmental process	2/11711	44/27801	1	1	1	unyl2890_000611/upol2893_000165	2
GO:0006638	neutral lipid metabolic process	2/11711	47/27801	1	1	1	udeu2335_003903/uhis2337_000907	2
GO:0019200	carbohydrate kinase activity	2/11711	47/27801	1	1	1	udeu2335_006605/uhis2337_003219	2
GO:0051205	protein insertion into membrane	2/11711	47/27801	1	1	1	unyl2890_001485/upol2893_002484	2
GO:0006757	obsolete ATP generation from ADP	2/11711	66/27801	1	1	1	unyl2890_008168/upol2893_006108	2
GO:0007006	mitochondrial membrane organization	2/11711	66/27801	1	1	1	unyl2890_001485/upol2893_002484	2
GO:0009135	purine nucleoside diphosphate metabolic process	2/11711	66/27801	1	1	1	unyl2890_008168/upol2893_006108	2
GO:0009179	purine ribonucleoside diphosphate metabolic process	2/11711	66/27801	1	1	1	unyl2890_008168/upol2893_006108	2
GO:0046031	ADP metabolic process	2/11711	66/27801	1	1	1	unyl2890_008168/upol2893_006108	2
GO:0005763	mitochondrial small ribosomal subunit	2/11711	67/27801	1	1	1	ucru2886_008511/unyl2890_000561	2
GO:0006096	glycolytic process	2/11711	67/27801	1	1	1	unyl2890_008168/upol2893_006108	2
GO:0006165	obsolete nucleoside diphosphate phosphorylation	2/11711	68/27801	1	1	1	unyl2890_008168/upol2893_006108	2
GO:0009185	ribonucleoside diphosphate metabolic process	2/11711	71/27801	1	1	1	unyl2890_008168/upol2893_006108	2
GO:0016811	hydrolase activity, acting on carbon-nitrogen (but not peptide) bonds, in linear amides	2/11711	73/27801	1	1	1	ucru2886_002028/udeu2335_007017	2
GO:0046939	obsolete nucleotide phosphorylation	2/11711	73/27801	1	1	1	unyl2890_008168/upol2893_006108	2
GO:0000077	DNA damage checkpoint signaling	2/11711	116/27801	1	1	1	ucru2886_000545/uhis2337_001391	2
GO:0000122	negative regulation of transcription by RNA polymerase II	2/11711	113/27801	1	1	1	unyl2890_000611/upol2893_000165	2
GO:0001510	RNA methylation	2/11711	146/27801	1	1	1	uhis2337_007667/upol2893_002790	2
GO:0006665	sphingolipid metabolic process	2/11711	109/27801	1	1	1	ucru2886_002028/udeu2335_007017	2
GO:0009112	nucleobase metabolic process	2/11711	92/27801	1	1	1	unyl2890_001246/upol2893_002242	2
GO:0009132	nucleoside diphosphate metabolic process	2/11711	88/27801	1	1	1	unyl2890_008168/upol2893_006108	2
GO:0022626	cytosolic ribosome	2/11711	305/27801	1	1	1	ucru2886_008551/udeu2335_009643	2
GO:0022627	cytosolic small ribosomal subunit	2/11711	130/27801	1	1	1	ucru2886_008551/udeu2335_009643	2
GO:0030148	sphingolipid biosynthetic process	2/11711	88/27801	1	1	1	ucru2886_002028/udeu2335_007017	2
GO:0030176	obsolete integral component of endoplasmic reticulum membrane	2/11711	226/27801	1	1	1	ucru2886_002028/udeu2335_007017	2
GO:0030515	snoRNA binding	2/11711	78/27801	1	1	1	udeu2335_008466/uhis2337_007705	2
GO:0030684	preribosome	2/11711	356/27801	1	1	1	udeu2335_003593/uhis2337_007705	2
GO:0031227	obsolete intrinsic component of endoplasmic reticulum membrane	2/11711	231/27801	1	1	1	ucru2886_002028/udeu2335_007017	2
GO:0031570	DNA integrity checkpoint signaling	2/11711	129/27801	1	1	1	ucru2886_000545/uhis2337_001391	2
GO:0032592	obsolete integral component of mitochondrial membrane	2/11711	165/27801	1	1	1	unyl2890_001485/upol2893_002484	2
GO:0042770	signal transduction in response to DNA damage	2/11711	111/27801	1	1	1	ucru2886_000545/uhis2337_001391	2
GO:0044773	mitotic DNA damage checkpoint signaling	2/11711	85/27801	1	1	1	ucru2886_000545/uhis2337_001391	2
GO:0044774	mitotic DNA integrity checkpoint signaling	2/11711	100/27801	1	1	1	ucru2886_000545/uhis2337_001391	2
GO:0045892	negative regulation of DNA-templated transcription	2/11711	141/27801	1	1	1	unyl2890_000611/upol2893_000165	2
GO:0045934	negative regulation of nucleobase-containing compound metabolic process	2/11711	165/27801	1	1	1	unyl2890_000611/upol2893_000165	2
GO:0051253	negative regulation of RNA metabolic process	2/11711	152/27801	1	1	1	unyl2890_000611/upol2893_000165	2
GO:0090150	establishment of protein localization to membrane	2/11711	159/27801	1	1	1	unyl2890_001485/upol2893_002484	2
GO:0098573	obsolete intrinsic component of mitochondrial membrane	2/11711	174/27801	1	1	1	unyl2890_001485/upol2893_002484	2
GO:1902679	negative regulation of RNA biosynthetic process	2/11711	132/27801	1	1	1	unyl2890_000611/upol2893_000165	2
GO:1903507	negative regulation of nucleic acid-templated transcription	2/11711	132/27801	1	1	1	unyl2890_000611/upol2893_000165	2
GO:0005516	calmodulin binding	1/11711	10/27801	0.995788	1	1	ucru2886_009151	1
GO:0006527	arginine catabolic process	1/11711	10/27801	0.995788	1	1	unyl2890_001005	1
GO:0019509	L-methionine salvage from methylthioadenosine	1/11711	10/27801	0.995788	1	1	udeu2335_002950	1
GO:0004435	phosphatidylinositol phospholipase C activity	1/11711	11/27801	0.997563	1	1	uhis2337_001275	1
GO:0031145	anaphase-promoting complex-dependent catabolic process	1/11711	11/27801	0.997563	1	1	udeu2335_010013	1
GO:0042138	meiotic DNA double-strand break formation	1/11711	11/27801	0.997563	1	1	unyl2890_000768	1
GO:0034399	nuclear periphery	1/11711	12/27801	0.99859	1	1	udeu2335_010013	1
GO:0045840	positive regulation of mitotic nuclear division	1/11711	13/27801	0.999184	1	1	udeu2335_010013	1
GO:0070979	protein K11-linked ubiquitination	1/11711	13/27801	0.999184	1	1	udeu2335_010013	1
GO:0006952	defense response	1/11711	17/27801	0.999909	1	1	uhis2337_006978	1
GO:0000729	DNA double-strand break processing	1/11711	18/27801	0.999947	1	1	unyl2890_000768	1
GO:0010638	positive regulation of organelle organization	1/11711	18/27801	0.999947	1	1	udeu2335_010013	1
GO:0032501	multicellular organismal process	1/11711	20/27801	0.999982	1	1	upol2893_001443	1
GO:0033180	proton-transporting V-type ATPase, V1 domain	1/11711	20/27801	0.999982	1	1	udeu2335_006359	1
GO:0042626	ATPase-coupled transmembrane transporter activity	1/11711	20/27801	0.999982	1	1	unyl2890_001377	1
GO:0045931	positive regulation of mitotic cell cycle	1/11711	22/27801	0.999994	1	1	udeu2335_010013	1
GO:0005697	telomerase holoenzyme complex	1/11711	23/27801	0.999997	1	1	udeu2335_008466	1
GO:0019897	extrinsic component of plasma membrane	1/11711	23/27801	0.999997	1	1	ucru2886_003618	1
GO:0031234	extrinsic component of cytoplasmic side of plasma membrane	1/11711	23/27801	0.999997	1	1	ucru2886_003618	1
GO:0051130	positive regulation of cellular component organization	1/11711	23/27801	0.999997	1	1	udeu2335_010013	1
GO:0006120	mitochondrial electron transport, NADH to ubiquinone	1/11711	24/27801	0.999998	1	1	ucru2886_009236	1
GO:0018345	protein palmitoylation	1/11711	25/27801	0.999999	1	1	uhis2337_007193	1
GO:0003727	single-stranded RNA binding	1/11711	26/27801	0.999999	1	1	udeu2335_002377	1
GO:0042391	regulation of membrane potential	1/11711	32/27801	1	1	1	upol2893_001443	1
GO:0045787	positive regulation of cell cycle	1/11711	32/27801	1	1	1	udeu2335_010013	1
GO:0090068	positive regulation of cell cycle process	1/11711	32/27801	1	1	1	udeu2335_010013	1
GO:0016409	palmitoyltransferase activity	1/11711	33/27801	1	1	1	uhis2337_007193	1
GO:0009898	cytoplasmic side of plasma membrane	1/11711	36/27801	1	1	1	ucru2886_003618	1
GO:0043039	tRNA aminoacylation	1/11711	36/27801	1	1	1	udeu2335_008936	1
GO:0097478	leaflet of membrane bilayer	1/11711	41/27801	1	1	1	ucru2886_003618	1
GO:0098552	side of membrane	1/11711	41/27801	1	1	1	ucru2886_003618	1
GO:0098562	cytoplasmic side of membrane	1/11711	41/27801	1	1	1	ucru2886_003618	1
GO:0001522	pseudouridine synthesis	1/11711	43/27801	1	1	1	udeu2335_008466	1
GO:0016973	poly(A)+ mRNA export from nucleus	1/11711	45/27801	1	1	1	udeu2335_005988	1
GO:0006813	potassium ion transport	1/11711	46/27801	1	1	1	upol2893_001443	1
GO:0071805	potassium ion transmembrane transport	1/11711	47/27801	1	1	1	upol2893_001443	1
GO:0005680	anaphase-promoting complex	1/11711	50/27801	1	1	1	udeu2335_010013	1
GO:0007088	regulation of mitotic nuclear division	1/11711	51/27801	1	1	1	udeu2335_010013	1
GO:1902099	regulation of metaphase/anaphase transition of cell cycle	1/11711	51/27801	1	1	1	udeu2335_010013	1
GO:0034250	positive regulation of amide metabolic process	1/11711	52/27801	1	1	1	udeu2335_002377	1
GO:0030071	regulation of mitotic metaphase/anaphase transition	1/11711	53/27801	1	1	1	udeu2335_010013	1
GO:0045727	positive regulation of translation	1/11711	54/27801	1	1	1	udeu2335_002377	1
GO:0007091	metaphase/anaphase transition of mitotic cell cycle	1/11711	55/27801	1	1	1	udeu2335_010013	1
GO:0010965	regulation of mitotic sister chromatid separation	1/11711	55/27801	1	1	1	udeu2335_010013	1
GO:0016073	snRNA metabolic process	1/11711	55/27801	1	1	1	udeu2335_008466	1
GO:0033045	regulation of sister chromatid segregation	1/11711	55/27801	1	1	1	udeu2335_010013	1
GO:0044784	metaphase/anaphase transition of cell cycle	1/11711	55/27801	1	1	1	udeu2335_010013	1
GO:0051306	mitotic sister chromatid separation	1/11711	55/27801	1	1	1	udeu2335_010013	1
GO:0051983	regulation of chromosome segregation	1/11711	55/27801	1	1	1	udeu2335_010013	1
GO:1905818	regulation of chromosome separation	1/11711	55/27801	1	1	1	udeu2335_010013	1
GO:0000027	ribosomal large subunit assembly	1/11711	67/27801	1	1	1	udeu2335_003593	1
GO:0046961	proton-transporting ATPase activity, rotational mechanism	1/11711	67/27801	1	1	1	udeu2335_006359	1
GO:0000049	tRNA binding	1/11711	110/27801	1	1	1	udeu2335_008936	1
GO:0000154	rRNA modification	1/11711	74/27801	1	1	1	udeu2335_008466	1
GO:0009451	RNA modification	1/11711	297/27801	1	1	1	udeu2335_008466	1
GO:0010628	positive regulation of gene expression	1/11711	90/27801	1	1	1	udeu2335_002377	1
GO:0030246	carbohydrate binding	1/11711	83/27801	1	1	1	ucru2886_009120	1
GO:0030686	90S preribosome	1/11711	161/27801	1	1	1	uhis2337_007705	1
GO:0030687	preribosome, large subunit precursor	1/11711	103/27801	1	1	1	udeu2335_003593	1
GO:0031461	cullin-RING ubiquitin ligase complex	1/11711	109/27801	1	1	1	udeu2335_010013	1
GO:0033044	regulation of chromosome organization	1/11711	72/27801	1	1	1	udeu2335_010013	1
GO:0034455	t-UTP complex	1/11711	230/27801	1	1	1	uhis2337_007705	1
GO:0051287	NAD binding	1/11711	122/27801	1	1	1	uhis2337_002543	1
GO:0051301	cell division	1/11711	117/27801	1	1	1	upol2893_000851	1
GO:1901990	regulation of mitotic cell cycle phase transition	1/11711	134/27801	1	1	1	udeu2335_010013	1

## Sheet: S4
Table S4. Number of different genes under significant positive (+) or negative (-) selection in each climate zone for each gene product.
Gene product	Total across zones	Climate zone
		Alpine		Cold temperate		Mediterranean
		+	-	+	-	+	-
Total	4369	22	716	145	1763	102	1621
hypothetical protein	3614	20	570	140	1470	102	1312
ATP-binding cassette transporter snq2	4	0	1	0	2	0	1
catabolic L-serine/threonine dehydratase	4	0	0	0	2	0	2
glycosylphosphatidylinositol anchor biosynthesis	4	0	0	0	1	0	3
phosphoribosylformylglycinamidine synthase	4	0	1	0	1	0	2
protein kinase	4	0	1	0	2	0	1
actin binding protein	3	0	0	1	1	0	1
Coronin-like protein crn1	3	1	0	0	1	0	1
Adenylosuccinate synthase	3	0	1	0	1	0	1
ATPase synthesis protein 25 mitochondrial	3	0	1	0	1	0	1
calcium channel protein	3	0	1	0	1	0	1
Cell cycle serine/threonine-protein kinase cdc5/MSD2	3	0	1	0	1	0	1
DNA-directed RNA polymerase	3	0	1	0	1	0	1
Exosome complex component rrp42	3	0	1	0	1	0	1
phosphatidylinositol 4,5-bisphosphate-binding protein	3	0	1	0	1	0	1
rRNA bioproteinsis protein rrp5	3	0	1	0	1	0	1
SEA (Seh1-associated) complex subunit	3	0	1	0	1	0	1
tyrosyl-tRNA synthetase	3	0	1	0	1	0	1
Vitamin B6 transporter	3	0	1	0	1	0	1
mRNA-decapping enzyme subunit 2	3	0	0	0	2	0	1
Protein argonaute	3	0	0	0	1	0	2
RNA helicase	3	0	0	0	1	0	2
T-complex protein 1 subunit gamma	3	0	0	0	3	0	0
casein kinase 2 regulatory subunit	3	0	0	0	2	0	1
polynucleotide adenylyltransferase	3	0	1	0	1	0	1
chromatin remodeling complex Adenosinetriphosphatase	3	0	1	0	1	0	1
CSG1/SUR1-like protein	3	0	0	0	2	0	1
mitochondrial splicing system protein	3	0	1	0	1	0	1
Transporter of the ATP-binding cassette (ABC)	3	0	1	0	1	0	1
RFC checkpoint protein Rad17	3	0	1	0	1	0	1
RasGAP protein	2	1	0	1	0	0	0
serine/threonine protein kinase	2	0	0	1	1	0	0
Inositol-pentakisphosphate 2-kinase	2	0	0	1	0	0	1
NADH:ubiquinone oxidoreductase	2	0	2	0	0	0	0
1,3-beta-D-glucan synthase	2	0	1	0	1	0	0
26S proteasome regulatory subunit 7	2	0	1	0	1	0	0
AP-1 adaptor complex mu subunit Apm1	2	0	1	0	0	0	1
Arginyl-tRNA--protein transferase 1	2	0	1	0	0	0	1
arsenicals resistance	2	0	1	0	0	0	1
ATP-dependent RNA helicase dbp7	2	0	1	0	0	0	1
bifunctional 4-alpha-glucanotransferase/amylo-alpha-1,6-glucosidase	2	0	1	0	1	0	0
bifunctional uridylate/adenylate kinase	2	0	1	0	0	0	1
cohesin complex subunit	2	0	1	0	1	0	0
Cytochrome c oxidase subunit 5B, mitochondrial	2	0	1	0	0	0	1
DNA cross-link repair protein PSO2/SNM1	2	0	1	0	1	0	0
DNA ligase (ATP)	2	0	1	0	0	0	1
DNA mismatch repair protein Mlh1	2	0	1	0	1	0	0
hsp90 co-chaperone Cdc37	2	0	1	0	1	0	0
lariat debranching enzyme	2	0	1	0	1	0	0
low-affinity methionine permease	2	0	1	0	1	0	0
low-affinity Zn(2+) transporter zrt2	2	0	1	0	1	0	0
methylenetetrahydrofolate reductase (NAD(P)H) met13	2	0	1	0	0	0	1
mitochondrial 54S ribosomal protein rml2	2	0	1	0	1	0	0
NADPH:quinone reductase	2	0	1	0	0	0	1
NuA4 histone H4 acetyltransferase complex and the SWR1 complex subunit	2	0	1	0	0	0	1
pH-response regulator protein palH/rim21	2	0	1	0	1	0	0
Proteasome activator BLM10	2	0	1	0	1	0	0
Putative DNA helicase ino80	2	0	1	0	1	0	0
target of Sbf	2	0	1	0	1	0	0
Transcriptional adapter ada2	2	0	1	0	1	0	0
valine--tRNA ligase	2	0	1	0	1	0	0
3'-5' RNA exonuclease complex component	2	0	0	0	1	0	1
40S ribosomal protein	2	0	0	0	1	0	1
5'-flap endonuclease	2	0	0	0	1	0	1
alpha-tubulin	2	0	0	0	1	0	1
APC5 protein	2	0	0	0	1	0	1
ARF GAP with effector function(s)	2	0	0	0	1	0	1
Arginine biosynthesis bifunctional protein ArgJ, mitochondrial	2	0	0	0	1	0	1
ATP-dependent RNA helicase dbp10	2	0	0	0	1	0	1
autophagy-related protein 2	2	0	0	0	1	0	1
chaperone ATPase hsp78	2	0	0	0	2	0	0
Chitin synthase, class 3	2	0	0	0	1	0	1
Dcp1p-Dcp2p decapping enzyme complex alpha subunit	2	0	0	0	1	0	1
DNA-dependent RNA polymerase II, variant 3	2	0	0	0	1	0	1
DNA-directed RNA polymerase I subunit rpa49	2	0	0	0	1	0	1
formate dehydrogenase (NAD+)	2	0	0	0	0	0	2
Fructose-2,6-bisphosphatase	2	0	0	0	1	0	1
geranylgeranyl transferase type-1 subunit beta	2	0	0	0	0	0	2
glycine decarboxylase subunit P	2	0	0	0	1	0	1
Hsp70 chaperone	2	0	0	0	1	0	1
mannose-ethanolamine phosphotransferase gpi13	2	0	0	0	1	0	1
mannosyltransferase	2	0	0	0	2	0	0
MAPK protein hog1	2	0	0	0	2	0	0
microtubule integrity protein mal3	2	0	0	0	1	0	1
Mitochondrial intermediate peptidase	2	0	0	0	1	0	1
nucleolar protein	2	0	0	0	1	0	1
peptide transporter ptr2	2	0	0	0	1	0	1
peptidyl-prolyl cis-trans isomerase cpr6	2	0	0	0	0	0	2
peroxisome bioproteinsis factor 10	2	0	0	0	1	0	1
phosphogluconate dehydrogenase (decarboxylating) gnd1	2	0	0	0	0	0	2
pre-rRNA-processing protein esf1	2	0	0	0	1	0	1
proteasome regulatory particle base subunit	2	0	0	0	1	0	1
Proteasome subunit beta type-7	2	0	0	0	1	0	1
Protein kinase protein rad53	2	0	0	0	1	0	1
Protein png1	2	0	0	0	2	0	0
proteinral transcription repressor	2	0	0	0	1	0	1
proteinral transcription repressor, variant 2	2	0	0	0	0	0	2
quinone oxidoreductase	2	0	0	0	0	0	2
regulator of (H+)-ATPase in vacuolar membrane	2	0	0	0	1	0	1
RNA polymerase II subunit A C-terminal domain phosphatase	2	0	0	0	1	0	1
Small nuclear ribonucleoprotein-associated protein B	2	0	0	0	1	0	1
sporulation-induced protein	2	0	0	0	1	0	1
Sterol O-acyltransferase 2 (Sterol-ester synthase 2)	2	0	0	0	1	0	1
suppressor of rasval19	2	0	0	0	1	0	1
TATA-binding protein (TBP)	2	0	0	0	1	0	1
translation elongation factor 2	2	0	0	0	1	0	1
trifunctional dihydropteroate synthetase	2	0	0	0	1	0	1
t-SNARE VTI1	2	0	0	0	1	0	1
Tuberous sclerosis 2-like protein	2	0	0	0	1	0	1
Vacuolar ATP synthase subunit B	2	0	0	0	1	0	1
WD repeat protein Lub1	2	0	0	0	0	0	2
Putative ATP-dependent helicase IRC3	2	0	0	0	1	0	1
Transcription initiation protein spt3	2	0	0	0	1	0	1
regulator of ime2	2	0	0	0	1	0	1
vacuolar protein sorting/targeting protein PEP1	2	0	1	0	1	0	0
casein kinase I	2	0	0	0	1	0	1
DNA-directed RNA polymerase II core subunit rpo21	2	0	0	0	1	0	1
Alanine--tRNA ligase	2	0	0	0	1	0	1
GTPase activating protein (GAP)	2	0	1	0	0	0	1
Structural maintenance of chromosomes protein 5	2	0	0	0	1	0	1
karyopherin Kap95	2	0	0	0	1	0	1
DNA polymerase epsilon catalytic subunit	2	0	0	0	1	0	1
RNA polymerase C-22 sterol desaturase	2	0	0	0	0	0	2
Calcium-binding protein NCS-1	2	0	0	0	1	0	1
nucleolar DEAD-box protein required for synthesis of 60S ribosomal subunit	2	0	0	0	1	0	1
swr complex subunit	2	0	1	0	1	0	0
DNA-binding transcription factor	2	0	2	0	0	0	0
UTP-glucose-1-phosphate uridylyltransferase	2	0	1	0	0	0	1
argininosuccinate synthetase	2	0	1	0	1	0	0
2-dehydropantoate 2-reductase (Ketopantoate reductase) (KPA reductase) (KPR)	2	0	0	0	0	0	2
aconitate hydratase	2	0	1	0	1	0	0
auxilin-like clathrin-binding protein required for normal clathrin function	2	0	1	0	1	0	0
DNA mismatch repair protein	2	0	1	0	1	0	0
Endopolyphosphatase	2	0	1	0	1	0	0
para-aminobenzoate synthase, (PABA)	2	0	1	0	1	0	0
Peptide chain release factor 1, mitochondrial	2	0	1	0	0	0	1
ATP-dependent DNA helicase srs2	2	0	0	0	1	0	1
FKBP12-associated protein	2	0	0	0	1	0	1
3-hydroxyisobutyryl-CoA hydrolase	2	0	0	0	1	0	1
Putative flavin carrier protein 3	2	0	0	0	1	0	1
NmrA-like domain-containing protein 1	1	0	0	1	0	0	0
Translation initiation factor 3 subunit b	1	0	0	0	1	0	0
Telomerase protein component 1, variant 2	1	0	0	0	1	0	0
DNA-directed RNA polymerase core subunit rpc10	1	0	1	0	0	0	0
carnitine transporter	1	0	0	0	1	0	0
Cell wall synthesis protein kre9 precursor	1	0	1	0	0	0	0
nuclear cap binding complex subunit, variant 2	1	0	0	0	0	0	1
U3 small nucleolar RNA-associated protein	1	0	0	0	0	0	1
1-pyrroline-5-carboxylate dehydrogenase	1	0	1	0	0	0	0
2' O-ribose methyltransferase	1	0	1	0	0	0	0
37S ribosomal protein S9, mitochondrial	1	0	1	0	0	0	0
40S ribosomal protein mrp10	1	0	1	0	0	0	0
Actin-related protein 2	1	0	1	0	0	0	0
ADP-ribosylation factor GTPase-activating protein gcs1	1	0	1	0	0	0	0
Aminodeoxychorismate lyase	1	0	1	0	0	0	0
ATP-dependent DNA helicase MER3	1	0	1	0	0	0	0
Ceramide glucosyltransferase	1	0	1	0	0	0	0
Coatomer subunit beta'	1	0	1	0	0	0	0
coatomer subunit delta	1	0	1	0	0	0	0
Cytoplasmic GTPase/eEF2-like protein (ribosomal bioproteinsis)	1	0	1	0	0	0	0
Dephospho-CoA kinase cab5	1	0	1	0	0	0	0
DNA-directed RNA Polymerase II subunit L	1	0	1	0	0	0	0
DnaJ-like protein xdj1	1	0	1	0	0	0	0
dolichyl-diphosphooligosaccharide--protein glycosyltransferase subunit 1	1	0	1	0	0	0	0
Endoplasmic reticulum transmembrane protein 3	1	0	1	0	0	0	0
ferrochelatase hem15, variant 2	1	0	1	0	0	0	0
GABA-specific high-affinity permease	1	0	1	0	0	0	0
glutamine amidotransferase subunit	1	0	1	0	0	0	0
Glycylpeptide N-tetradecanoyltransferase	1	0	1	0	0	0	0
Inositol-1,4,5-trisphosphate 5-phosphatase 1	1	0	1	0	0	0	0
isoleucine-tRNA ligase	1	0	1	0	0	0	0
Meiotic Sister-Chromatid recombination aldehyde dehydrogenase	1	0	1	0	0	0	0
microtubule integrity protein mal3, variant 2	1	0	1	0	0	0	0
mitochondrial ornithine carrier protein	1	0	1	0	0	0	0
Mitochondrial-processing peptidase subunit beta	1	0	1	0	0	0	0
ndufs2, NADH ubiquinone oxidoreductase 49 kd subunit	1	0	1	0	0	0	0
Non-reducing polyketide synthase PKS8-1	1	0	1	0	0	0	0
nucleoside diphosphate kinase Ndk1	1	0	1	0	0	0	0
Oligosaccharide translocation protein rft1	1	0	1	0	0	0	0
Peroxisome size and maintenance regulator	1	0	1	0	0	0	0
phospholipid-translocating ATPase rsb1	1	0	1	0	0	0	0
pre-mRNA cleavage and polyadenylation factor (CPF) complex subunit	1	0	1	0	0	0	0
pre-mRNA processing RNA-helicase	1	0	1	0	0	0	0
profilin, required for normal timing of actin polymerization in response to thermal stress	1	0	1	0	0	0	0
protease B nonderepressible form	1	0	1	0	0	0	0
Protein OS-9	1	0	1	0	0	0	0
Protein transport protein sec20	1	0	1	0	0	0	0
proteinral amino acid permease agp2	1	0	1	0	0	0	0
putative 26S proteasome regulatory subunit	1	0	1	0	0	0	0
Ran GAP Rna1	1	0	1	0	0	0	0
Ras guanine nucleotide exchange factor bud5	1	0	1	0	0	0	0
ribose phosphate diphosphokinase subunit prs4	1	0	1	0	0	0	0
Ribosomal protein lysine methyltransferase, variant 2	1	0	1	0	0	0	0
serine/threonine-protein phosphatase 2A 56 kDa regulatory subunit delta isoform, variant 3	1	0	1	0	0	0	0
Small subunit processome complex component	1	0	1	0	0	0	0
Sphingolipid C4-hydroxylase sur2	1	0	1	0	0	0	0
spindle assembly checkpoint kinase	1	0	1	0	0	0	0
Sulfite reductase [NADPH] subunit beta	1	0	1	0	0	0	0
SWI/SNF and RSC complex subunit Ssr3	1	0	1	0	0	0	0
thioredoxin-disulfide reductase	1	0	1	0	0	0	0
TOR complex subunit lst8	1	0	1	0	0	0	0
Trafficking protein particle complex subunit 31	1	0	1	0	0	0	0
Transcription factor	1	0	1	0	0	0	0
transcriptional regulator swi6	1	0	1	0	0	0	0
Transient receptor putative cation channel sub A member 1	1	0	1	0	0	0	0
tRNA dimethylallyltransferase, mitochondrial	1	0	1	0	0	0	0
tRNA ligase	1	0	1	0	0	0	0
Ubiquitin-like protein	1	0	1	0	0	0	0
vacuolar membrane-associated protein iml1	1	0	1	0	0	0	0
Vacuolar protein sorting-associated protein 52	1	0	1	0	0	0	0
Xenotropic and polytropic retrovirus receptor 1	1	0	1	0	0	0	0
1,2-dihydroxy-3-keto-5-methylthiopentene dioxygenase	1	0	0	0	0	0	1
20S-pre-rRNA D-site endonuclease nob1	1	0	0	0	1	0	0
3'-5' RNA exonuclease complex component, variant 2	1	0	0	0	0	0	1
3-deoxy-7-phosphoheptulonate synthase	1	0	0	0	0	0	1
54S ribosomal protein L4 mitochondrial	1	0	0	0	0	0	1
60S ribosomal protein L7	1	0	0	0	1	0	0
6-phosphofructo-2-kinase	1	0	0	0	0	0	1
6-phosphofructokinase, alpha subunit	1	0	0	0	1	0	0
AAA ATPase cdc48	1	0	0	0	1	0	0
AAA ATPase midasin	1	0	0	0	1	0	0
aconitate hydratase, variant 2	1	0	0	0	0	0	1
actin	1	0	0	0	1	0	0
ADP-ribosylation factor GTPase activating protein, ER-Golgi transport	1	0	0	0	0	0	1
alanine transaminase	1	0	0	0	0	0	1
aldehyde dehydrogenase (NADP(+)) ald6	1	0	0	0	1	0	0
Allantoate permease, variant 2	1	0	0	0	0	0	1
alpha,alpha-trehalase ath1	1	0	0	0	1	0	0
alpha-1,6-mannosyltransferase Och1	1	0	0	0	1	0	0
Altered inheritance of mitochondria protein 32	1	0	0	0	1	0	0
Amino-acid acetyltransferase, mitochondrial	1	0	0	0	1	0	0
anaphase-promoting complex subunit Cut9, variant 2	1	0	0	0	0	0	1
AP-1 adaptor complex sigma subunit Aps1	1	0	0	0	0	0	1
ARF-binding protein	1	0	0	0	0	0	1
arginyl-tRNA synthetase	1	0	0	0	1	0	0
Arp complex subunit	1	0	0	0	0	0	1
arylformamidase	1	0	0	0	0	0	1
asparagine synthetase, variant 2	1	0	0	0	0	0	1
Aspartate aminotransferase, cytoplasmic	1	0	0	0	0	0	1
ATP-dependent DNA helicase yku80, variant 2	1	0	0	0	1	0	0
ATP-dependent Lon protease pim1	1	0	0	0	0	0	1
ATP-dependent RNA helicase dbp2, variant 2	1	0	0	0	1	0	0
ATP-dependent RNA helicase dbp4	1	0	0	0	0	0	1
Autophagy protein 7, variant 2	1	0	0	0	1	0	0
beta subunit of fatty acid synthetase	1	0	0	0	1	0	0
bifunctional 4-alpha-glucanotransferase/amylo-alpha-1,6-glucosidase, variant 2	1	0	0	0	0	0	1
Bifunctional purine biosynthetic protein ADE1	1	0	0	0	1	0	0
Carbamoyl-phosphate synthase	1	0	0	0	1	0	0
carbamoyl-phosphate synthase (glutamine-hydrolyzing) cpa2	1	0	0	0	0	0	1
carboxy methyl transferase for protein phosphatase 2A	1	0	0	0	0	0	1
Carnitine O-acetyltransferase mitochondrial	1	0	0	0	1	0	0
Cell division control protein 7	1	0	0	0	0	0	1
Cell wall integrity and stress response component 4	1	0	0	0	1	0	0
cell wall protein Ecm33	1	0	0	0	0	0	1
Centractin	1	0	0	0	0	0	1
Chitinase 4	1	0	0	0	1	0	0
Chromatin structure-remodeling complex protein rsc9	1	0	0	0	0	0	1
chromosome segregation in meiosis-related protein	1	0	0	0	1	0	0
clathrin associated protein complex medium subunit	1	0	0	0	1	0	0
Cleavage polyadenylation factor subunit clp1, variant 2	1	0	0	0	0	0	1
coatomer subunit beta	1	0	0	0	0	0	1
coatomer subunit beta, variant 2	1	0	0	0	1	0	0
COPII coat Sec23p-Sfb3p heterodimer component	1	0	0	0	1	0	0
COPII-coated vesicle protein, variant 2	1	0	0	0	1	0	0
CTP synthase ura7	1	0	0	0	0	0	1
Cyclin-dependent kinase catalytic subunit	1	0	0	0	1	0	0
cysteinyl-tRNA synthetase	1	0	0	0	0	0	1
Cytochrome b-c1 complex subunit 6, mitochondrial	1	0	0	0	0	0	1
Cytochrome c oxidase assembly protein cox11, mitochondrial	1	0	0	0	0	0	1
D-3-phosphoglycerate dehydrogenase 2	1	0	0	0	0	0	1
DEAD-box type RNA helicase	1	0	0	0	0	0	1
decapping endonuclease targeting mRNA, variant 3	1	0	0	0	0	0	1
diacylglycerol O-acyltransferase 1	1	0	0	0	0	0	1
Dicer-like protein 1	1	0	0	0	1	0	0
DNA primase large subunit Spp2	1	0	0	0	1	0	0
DNA repair helicase RAD25	1	0	0	0	0	0	1
DNA repair protein rhp26	1	0	0	0	0	0	1
DNA-binding proteins Bright/BRCAA1/RBP1 and proteins containing BRIGHT domain	1	0	0	0	1	0	0
DNA-binding transcription factor cat8	1	0	0	0	0	0	1
DNA-dependent ATPase protein rad54	1	0	0	0	1	0	0
DNA-directed DNA polymerase alpha catalytic subunit pol1	1	0	0	0	1	0	0
DNA-directed RNA polymerase I subunit RPA2	1	0	0	0	1	0	0
DNA-directed RNA polymerase, variant 2	1	0	0	0	0	0	1
DnaJ-like protein	1	0	0	0	1	0	0
dolichyl-P-Man:Man(5)GlcNAc(2)-PP-dolichol alpha-1,3-mannosyltransferase	1	0	0	0	0	0	1
dynein heavy chain	1	0	0	0	0	0	1
Elongation factor G, mitochondrial	1	0	0	0	1	0	0
ER-derived vesicles protein erv46	1	0	0	0	0	0	1
ERMES complex subunit mmm1	1	0	0	0	0	0	1
F-actin-capping protein subunit beta	1	0	0	0	0	0	1
Factor arrest protein 11	1	0	0	0	1	0	0
F-box protein: endocytic membrane traffic, recycling ReCYcling 1	1	0	0	0	0	0	1
ferrochelatase hem15	1	0	0	0	1	0	0
Fe-S cluster-binding ribosome biosynthesis protein	1	0	0	0	1	0	0
fructose symporter	1	0	0	0	0	0	1
G2/mitotic-specific cyclin, variant 2	1	0	0	0	0	0	1
G2-specific serine/threonine protein kinase	1	0	0	0	0	0	1
galactose metabolism-related protein	1	0	0	0	0	0	1
galactose-1-phosphate uridyl transferase	1	0	0	0	1	0	0
Glucosamine-6-phosphate isomerase (Glucosamine-6-phosphate deaminase) (GNPDA) (GlcN6P deaminase)	1	0	0	0	0	0	1
glucose repression mediator protein, variant 2	1	0	0	0	0	0	1
glutamine amidotransferase subunit, variant 2	1	0	0	0	1	0	0
glycerol-3-phosphate dehydrogenase	1	0	0	0	0	0	1
Glycerophosphocholine phosphodiesterase	1	0	0	0	0	0	1
Glycosyl phosphatidyl inositol protein transamidase complex subunit	1	0	0	0	1	0	0
GTPase activating protein (GAP) for Rho1p, variant 2	1	0	0	0	1	0	0
GTPase Ryh1	1	0	0	0	0	0	1
GTP-binding nuclear protein gsp1/Ran	1	0	0	0	1	0	0
H(+)-transporting V0 sector ATPase subunit d	1	0	0	0	0	0	1
hexokinase	1	0	0	0	1	0	0
High affinity Ca2+/Mn2+ P-type ATPase-like protein	1	0	0	0	1	0	0
high-affinity iron permease	1	0	0	0	0	0	1
Histone acetyltransferase	1	0	0	0	1	0	0
histone acetyltransferase 1	1	0	0	0	0	0	1
histone deacetylase	1	0	0	0	0	0	1
homocitrate synthase lys21	1	0	0	0	1	0	0
Hsp90 cochaperone	1	0	0	0	0	0	1
Hsp90 cochaperone, variant 3	1	0	0	0	1	0	0
hypoxanthine-guanine phosphoribosyltransferase	1	0	0	0	1	0	0
i-AAA protease yme1	1	0	0	0	1	0	0
Iron-sulfur clusters transporter atm1, mitochondrial, variant 3	1	0	0	0	1	0	0
Kinesin heavy chain, variant 2	1	0	0	0	1	0	0
kinesin-like nuclear fusion protein	1	0	0	0	0	0	1
kinetochore-associated Ndc80 complex subunit ndc80, variant 2	1	0	0	0	0	0	1
kynurenine 3-monooxygenase, mitochondrial precursor	1	0	0	0	1	0	0
kynurenine 3-monooxygenase, mitochondrial precursor, variant 2	1	0	0	0	0	0	1
Lactoylglutathione lyase, variant 2	1	0	0	0	0	0	1
Lanosterol 14-alpha-demethylase	1	0	0	0	0	0	1
Lyso-phosphatidylcholine acyltransferase	1	0	0	0	1	0	0
major facilitator super transporter protein	1	0	0	0	1	0	0
MAPK protein hog1, variant 2	1	0	0	0	0	0	1
mdj1 protein precursor	1	0	0	0	1	0	0
mediator complex subunit	1	0	0	0	0	0	1
Methionine aminopeptidase 2, variant 2	1	0	0	0	0	0	1
MFS siderochrome iron transporter 1	1	0	0	0	0	0	1
mgpp2cl-1, protein phosphatase 2C-like protein 1, variant 2	1	0	0	0	1	0	0
minc metabolism membrane protein	1	0	0	0	0	0	1
mitochondrial 2-methylisocitrate lyase	1	0	0	0	0	0	1
mitochondrial aldehyde dehydrogenase	1	0	0	0	0	0	1
Mitochondrial copper homeostasis protein	1	0	0	0	0	0	1
mitochondrial Homoaconitase	1	0	0	0	0	0	1
mitochondrial matrix iron-sulfur protein, variant 2	1	0	0	0	0	0	1
mitochondrial splicing system protein, variant 2	1	0	0	0	1	0	0
Mitochondrial succinate-fumarate transporter, variant 2	1	0	0	0	0	0	1
Mitochondrial tRNAs modification protein	1	0	0	0	1	0	0
mitogen activated protein kinase	1	0	0	0	0	0	1
Molecular chaperone (DnaJ super)	1	0	0	0	0	0	1
mRNA cap guanine-N7 methyltransferase	1	0	0	0	1	0	0
mRNA cap guanine-N7 methyltransferase, variant 2	1	0	0	0	0	0	1
mRNA cleavage and polyadenylation factor subunit	1	0	0	0	0	0	1
mRNA decay protein	1	0	0	0	0	0	1
multicopy suppressor of a budding defect	1	0	0	0	0	0	1
myosin II light chain	1	0	0	0	1	0	0
NAD-dependent glutamate dehydrogenase	1	0	0	0	1	0	0
Negative regulator of mitotic exit	1	0	0	0	1	0	0
nicotinate phosphoribosyltransferase	1	0	0	0	0	0	1
NRAMP-like transporter smf-3	1	0	0	0	1	0	0
N-terminal acetyltransferase	1	0	0	0	0	0	1
NuA4 histone H4 acetyltransferase complex and the SWR1 complex subunit, variant 2	1	0	0	0	1	0	0
nuclear polyadenylated RNA-binding protein 3	1	0	0	0	0	0	1
Nucleolar GTP-binding protein 1	1	0	0	0	0	0	1
Nucleolar protein 58	1	0	0	0	0	0	1
Nucleosomal histone H3-Lys79 methylase	1	0	0	0	1	0	0
origin recognition complex subunit 4	1	0	0	0	0	0	1
orotidine 5'-phosphate decarboxylase	1	0	0	0	0	0	1
PAB1 binding protein	1	0	0	0	1	0	0
PAB1 binding protein, variant 2	1	0	0	0	0	0	1
pantoate-beta-alanine ligase	1	0	0	0	0	0	1
Para-hydroxybenzoate--polyprenyltransferase, mitochondrial precursor (PHB:polyprenyltransferase)	1	0	0	0	1	0	0
Pathogenicity cluster 5 protein d	1	0	0	0	1	0	0
Peptidyl-prolyl cis-trans isomerase B	1	0	0	0	0	0	1
peroxisomal 2 4-dienoyl-CoA reductase sps19	1	0	0	0	1	0	0
Phosphatidylglycerol/phosphatidylinositol transfer protein	1	0	0	0	1	0	0
Phosphatidylinositol 4-kinase LSB6	1	0	0	0	0	0	1
phosphatidylinositol transfer protein csr1	1	0	0	0	0	0	1
phosphatidylserine decarboxylase, variant 2	1	0	0	0	1	0	0
ph-response sensor protein	1	0	0	0	1	0	0
p-nitrophenyl phosphatase, variant 3	1	0	0	0	1	0	0
polyamine transporter tpo5	1	0	0	0	1	0	0
polyketide synthase	1	0	0	0	0	0	1
pre-mRNA-splicing factor rse1	1	0	0	0	1	0	0
Pre-mRNA-splicing factor slt11	1	0	0	0	0	0	1
prephenate dehydrogenase (NADP(+))	1	0	0	0	0	0	1
pre-rRNA processing protein	1	0	0	0	1	0	0
protease B nonderepressible form, variant 2	1	0	0	0	1	0	0
proteasome component M29	1	0	0	0	0	0	1
proteasome component M29, variant 4	1	0	0	0	0	0	1
proteasome regulatory particle subunit	1	0	0	0	0	0	1
Proteasome subunit beta type-6	1	0	0	0	0	0	1
Protein cwh43	1	0	0	0	1	0	0
Protein hgh1	1	0	0	0	0	0	1
Protein mago nashi, variant 2	1	0	0	0	0	0	1
Protein mak11	1	0	0	0	1	0	0
protein phosphatase 2A structural subunit	1	0	0	0	1	0	0
Protein saf4	1	0	0	0	1	0	0
Protein transport protein yos1, variant 2	1	0	0	0	1	0	0
Protoheme IX farnesyltransferase, mitochondrial	1	0	0	0	1	0	0
putative diacylglycerol O-acyltransferase tgs1, variant 2	1	0	0	0	0	0	1
Putative ribokinase	1	0	0	0	1	0	0
Rab GTPase-binding exocyst subunit S15, variant 2	1	0	0	0	1	0	0
RAS1 protein	1	0	0	0	1	0	0
Rho GTPase	1	0	0	0	1	0	0
RHO4 protein	1	0	0	0	1	0	0
RNA helicase required for poly(A+) mRNA export	1	0	0	0	1	0	0
RNA helicase required for poly(A+) mRNA export, variant 2	1	0	0	0	0	0	1
RNA polymerase II transcription elongation factor SpEAF, variant 4	1	0	0	0	1	0	0
RNA polymerase III C11 subunit	1	0	0	0	0	0	1
RNA-dependent ATPase	1	0	0	0	1	0	0
RNA-splicing factor	1	0	0	0	0	0	1
rRNA (cytosine-C5-)-methyltransferase nop2	1	0	0	0	0	0	1
separin protein, variant 2	1	0	0	0	1	0	0
serine/threonine protein phosphatase Pzh1	1	0	0	0	1	0	0
Serine/threonine-protein kinase 26	1	0	0	0	0	0	1
serine/threonine-protein kinase M1	1	0	0	0	0	0	1
serine/threonine-protein phosphatase 2A 56 kDa regulatory subunit delta isoform	1	0	0	0	0	0	1
serine/threonine-protein phosphatase 2A 56 kDa regulatory subunit delta isoform, variant 2	1	0	0	0	0	0	1
Signal peptidase complex subunit	1	0	0	0	1	0	0
signal recognition particle subunit	1	0	0	0	0	0	1
Sphingolipid C9-methyltransferase 2	1	0	0	0	1	0	0
sphingolipid homeostasis protein orm1	1	0	0	0	0	0	1
sporulation-induced protein, variant 2	1	0	0	0	1	0	0
stretch-activated cation channel mid1	1	0	0	0	1	0	0
Structural maintenance of chromosomes protein 1	1	0	0	0	1	0	0
Structural maintenance of chromosomes protein 2, variant 2	1	0	0	0	1	0	0
Subunit of heteropentameric Replication factor C (RF-C)	1	0	0	0	0	0	1
succinate semialdehyde dehydrogenase NADP+ linked, variant 2	1	0	0	0	0	0	1
Superkiller protein 3	1	0	0	0	1	0	0
Suppressor of Sensor Kinase (SLN1)	1	0	0	0	1	0	0
SWI/SNF chromatin-remodeling complex subunit	1	0	0	0	0	0	1
SWI5-dependent HO expression protein 4, variant 3	1	0	0	0	0	0	1
T-complex protein 1 subunit beta	1	0	0	0	1	0	0
telomere binding protein	1	0	0	0	0	0	1
TFIIH complex subunit tfb5	1	0	0	0	0	0	1
Thiosulfate sulfurtransferase rdl2, mitochondrial	1	0	0	0	0	0	1
threonine synthase	1	0	0	0	0	0	1
Trafficking protein particle complex subunit BET5	1	0	0	0	0	0	1
transcription elongation factor TFIIS, variant 2	1	0	0	0	0	0	1
transcription factor that binds to CRE motif	1	0	0	0	1	0	0
transcription initiation at TATA-containing promoter protein	1	0	0	0	0	0	1
Transcriptional regulator of nonfermentable carbon utilization	1	0	0	0	0	0	1
translation initiation factor eIF-2B epsilon subunit, GEF	1	0	0	0	0	0	1
translation initiation factor IF-2	1	0	0	0	0	0	1
transport between ER and Golgi ATPase protein	1	0	0	0	1	0	0
tRNA 2'-phosphotransferase	1	0	0	0	1	0	0
tRNA-splicing endonuclease subunit sen54	1	0	0	0	0	0	1
t-SNARE affecting a late Golgi compartment protein 2	1	0	0	0	0	0	1
Twinfilin-1	1	0	0	0	0	0	1
type 1 serine/threonine-protein phosphatase catalytic subunit glc7	1	0	0	0	0	0	1
type 1 serine/threonine-protein phosphatase catalytic subunit glc7, variant 2	1	0	0	0	0	0	1
Type 2A phosphatase-associated protein 42	1	0	0	0	1	0	0
U2 snRNP component prp10	1	0	0	0	1	0	0
U3 small nucleolar RNA-associated protein 13	1	0	0	0	0	0	1
U3 snoRNP protein	1	0	0	0	0	0	1
U4/U6-U5 snRNP complex subunit prp31	1	0	0	0	1	0	0
ubiquitin fusion degradation protein	1	0	0	0	1	0	0
ubiquitin-specific protease doa4	1	0	0	0	0	0	1
ubiquitin-specific protease ubp15, variant 2	1	0	0	0	0	0	1
UDP-galactose transporter	1	0	0	0	1	0	0
Uroporphyrinogen decarboxylase in heme biosynthesis	1	0	0	0	0	0	1
uroporphyrinogen-III synthase	1	0	0	0	0	0	1
Vacuolar calcium ion transporter	1	0	0	0	0	0	1
Vacuolar import and degradation protein 27	1	0	0	0	1	0	0
Vacuolar morphoproteinsis protein 6	1	0	0	0	0	0	1
Vacuolar protein sorting-associated protein 11	1	0	0	0	1	0	0
Vacuolar protein-sorting-associated protein 27	1	0	0	0	0	0	1
Vacuolar protein-sorting-associated protein 36	1	0	0	0	1	0	0
Valine--pyruvate aminotransferase	1	0	0	0	1	0	0
valine--tRNA ligase, variant 2	1	0	0	0	1	0	0
Vesicle-mediated ER to Golgi transport protein	1	0	0	0	1	0	0
white collar 2 type of transcription factor, variant 2	1	0	0	0	1	0	0
Zeaxanthin epoxidase, chloroplastic	1	0	0	0	1	0	0
zinc-finger protein	1	0	0	0	1	0	0
zinc-finger protein, variant 2	1	0	0	0	0	0	1
Phosphomannomutase 1	1	0	1	0	0	0	0
Trimeric GatFAB AmidoTransferase(AdT) complex subunit	1	0	0	0	1	0	0
Ubiquitin conjugation factor E4, variant 2	1	0	0	0	1	0	0
mitochondrial thiamine pyrophosphate transporter	1	0	0	0	1	0	0
kti12, chromatin associated	1	0	0	0	1	0	0
copper transporter complex subunit Ctr4	1	0	0	0	0	0	1
transcriptional regulator	1	0	1	0	0	0	0
Deoxycytidine monophosphate (dCMP) deaminase	1	0	1	0	0	0	0
Trehalose-6-P synthase/phosphatase complex synthase subunit	1	0	0	0	1	0	0
large subunit of alpha-aminoadipate reductase	1	0	0	0	1	0	0
Phospholipase D1, variant 2	1	0	0	0	1	0	0
Aromatic/aminoadipate aminotransferase 1	1	0	1	0	0	0	0
transcription elongation factor TFIIS	1	0	1	0	0	0	0
Trihydroxynaphthalene reductase	1	0	1	0	0	0	0
Acetolactate synthase, mitochondrial	1	0	1	0	0	0	0
acetyl-coenzyme-A carboxylase	1	0	1	0	0	0	0
Endocytosis and vacuole integrity protein	1	0	0	0	1	0	0
Phosphatidylinositol transfer protein (PITP)	1	0	1	0	0	0	0
T-complex protein 1 subunit gamma, variant 2	1	0	0	0	0	0	1
C2H2 finger domain transcription factor con7	1	0	0	0	0	0	1
Alpha-1,3-mannosyltransferase-like protein	1	0	0	0	0	0	1
glutamate--ammonia ligase	1	0	0	0	0	0	1
endo-1,3-beta glucanase, variant 2	1	0	0	0	0	0	1
orotate phosphoribosyltransferase	1	0	1	0	0	0	0
AdoMet-dependent rRNA methyltransferase spb1	1	0	0	0	0	0	1
eukaryotic translation initiation factor 3 subunit A	1	0	0	0	1	0	0
GTPase activating protein	1	0	0	0	1	0	0
cis-prenyltransferase	1	0	0	0	1	0	0
adenosine kinase	1	0	0	0	1	0	0
Golgi transport complex subunit 3	1	0	0	0	1	0	0
trifunctional histidinol dehydrogenase, variant 2	1	0	0	0	0	0	1
deubiquitinating enzyme, variant 2	1	0	0	0	1	0	0
pre-mRNA-splicing factor cwc22	1	0	1	0	0	0	0
HOG (high osmolarity glycerol) pathway protein	1	0	0	0	0	0	1
asparagine synthetase, variant 3	1	0	0	0	0	0	1
Sister chromatid cohesion protein pds5	1	0	0	0	0	0	1
cytosolic Fe-S cluster assembly factor nbp35	1	0	0	0	1	0	0
Ribulose bisphosphate carboxylase large chain	1	0	0	0	0	0	1
Protein mpe1	1	0	0	0	1	0	0
Dolichyl-phosphate-mannose--protein mannosyltransferase 4	1	0	0	0	0	0	1
D-lactate ferricytochrome c oxidoreductase	1	0	0	0	1	0	0
proteasome component M29, variant 5	1	0	0	0	1	0	0
NADH-dependent flavin oxidoreductase	1	0	0	0	0	0	1
Transcription initiation factor TFIID subunit 5, variant 2	1	0	0	0	0	0	1
p-nitrophenyl phosphatase, variant 2	1	0	0	0	0	0	1
Peptidyl-prolyl cis-trans isomerase cyp15, variant 2	1	0	0	0	1	0	0
Allantoinase	1	0	0	0	0	0	1
Actin-related protein 3	1	0	0	0	1	0	0
mRNA-binding ribosome synthesis protein nop7	1	0	0	0	1	0	0
rRNA-binding ribosome biosynthesis protein utp25	1	0	0	0	1	0	0
Mitochondrial dicarboxylate transporter	1	0	0	0	1	0	0
Ras-related protein rsr1	1	0	0	0	1	0	0
Calcium channel yvc1	1	0	0	0	1	0	0
Protein mlp1	1	0	0	0	1	0	0
Homeobox protein yox1	1	0	1	0	0	0	0
exosome catalytic subunit dis3	1	0	0	0	0	0	1
Invertase	1	0	0	0	0	0	1
short-chain alcohol dehydrogenase	1	0	0	0	0	0	1
Rab proteins geranylgeranyltransferase component A, variant 2	1	0	0	0	1	0	0
Chitinase 2	1	0	1	0	0	0	0
Chromatin structure remodeling complex protein sfh1	1	0	0	0	0	0	1
translocon subunit	1	0	0	0	0	0	1
Structural maintenance of chromosomes protein 3	1	0	1	0	0	0	0
Aldo-keto reductase str7	1	0	1	0	0	0	0
Mitotic spindle checkpoint component mad2	1	0	1	0	0	0	0
NADH kinase pos5	1	0	1	0	0	0	0
ATP-dependent RNA helicase	1	0	0	0	0	0	1
Rho GTPase activating protein	1	0	0	0	0	0	1
delta 1-pyrroline-5-carboxylate reductase	1	0	1	0	0	0	0
proliferating cell nuclear antigen, variant 2	1	0	1	0	0	0	0
1-acylglycerol-3-phosphate O-acyltransferase	1	0	0	0	1	0	0
acetolactate synthase, regulatory subunit	1	0	0	0	0	0	1
Actin-like protein arp9, variant 2	1	0	0	0	0	0	1
bifunctional endoribonuclease/protein kinase ire1	1	0	0	0	1	0	0
Bud site selection protein 6	1	0	0	0	1	0	0
chromatin binding protein, variant 2	1	0	0	0	0	0	1
Coiled-coil domain-containing protein 25	1	0	0	0	0	0	1
eukaryotic translation initiation factor 2-alpha kinase	1	0	0	0	1	0	0
Folylpolyglutamate synthetase, variant 2	1	0	0	0	0	0	1
G protein subunit beta	1	0	0	0	0	0	1
Iron-sulfur assembly protein 1	1	0	0	0	0	0	1
Mevalonate kinase	1	0	0	0	0	0	1
multicopy suppressor of BFA (Brefeldin A)	1	0	0	0	0	0	1
Multifunctional pyrimidine synthesis protein CAD	1	0	0	0	1	0	0
NAD-dependent glutamate dehydrogenase, variant 2	1	0	0	0	0	0	1
OTU protein	1	0	0	0	1	0	0
peroxiredoxin 1	1	0	0	0	0	0	1
p-nitrophenyl phosphatase	1	0	0	0	0	0	1
Pre-mRNA-splicing factor sap61	1	0	0	0	1	0	0
protein phosphatase regulatory subunit Sds22	1	0	0	0	1	0	0
protein required for normal CLN1 and CLN2 G1 cyclin expression	1	0	0	0	1	0	0
Putative lipase atg15	1	0	0	0	1	0	0
Ribosomal lysine N-methyltransferase 4	1	0	0	0	0	0	1
Slx4p interacting protein	1	0	0	0	1	0	0
Target of rapamycin complex 2 subunit avo2	1	0	0	0	1	0	0
transcriptional regulator, variant 2	1	0	0	0	1	0	0
trifunctional dihydropteroate synthetase, variant 2	1	0	0	0	1	0	0
Vacuolar protein 8	1	0	0	0	0	0	1
vacuolar protein sorting-associated protein 26, variant 4	1	0	0	0	0	0	1
zinc ion binding	1	0	0	0	0	0	1
Actin-related protein 6	1	0	0	0	0	0	1
telomerase inhibitor	1	0	0	0	0	0	1
Phosphoserine transaminase	1	0	0	0	1	0	0
rRNA-binding ribosome biosynthesis protein	1	0	0	0	0	0	1
peroxin	1	0	0	0	0	0	1
54S ribosomal protein L7, mitochondrial	1	0	0	0	1	0	0
guanine nucleotide-binding protein subunit alpha	1	0	0	0	1	0	0
plasma membrane H+-ATPase	1	0	1	0	0	0	0
peroxiredoxin type-2	1	0	0	0	1	0	0
Mitochondrial Translation Optimization	1	0	0	0	0	0	1

## Sheet: S5
Table S5. GO enrichment results for orthologues under positive selection in the alpine zone.
ID	Description	GeneRatio	BgRatio	pvalue	p.adjust	qvalue	geneID	Count
GO:0032956	regulation of actin cytoskeleton organization	2/8	75/27801	0.000198967518144329	0.000981105454320256	NA	udeu2335_010000/uhis2337_008150	2
GO:0032970	regulation of actin filament-based process	2/8	75/27801	0.000198967518144329	0.000981105454320256	NA	udeu2335_010000/uhis2337_008150	2
GO:0051493	regulation of cytoskeleton organization	2/8	80/27801	0.000226408950996982	0.000981105454320256	NA	udeu2335_010000/uhis2337_008150	2
GO:0005096	GTPase activator activity	2/8	145/27801	0.000741038613990766	0.00240837549546999	NA	udeu2335_010000/uhis2337_008150	2
GO:0033043	regulation of organelle organization	2/8	202/27801	0.00142919056123616	0.0025765099307323	NA	udeu2335_010000/uhis2337_008150	2
GO:0030029	actin filament-based process	2/8	218/27801	0.00166133486823285	0.0025765099307323	NA	udeu2335_010000/uhis2337_008150	2
GO:0030036	actin cytoskeleton organization	2/8	223/27801	0.00173734357186066	0.0025765099307323	NA	udeu2335_010000/uhis2337_008150	2
GO:0030695	GTPase regulator activity	2/8	226/27801	0.00178373764435313	0.0025765099307323	NA	udeu2335_010000/uhis2337_008150	2
GO:0060589	nucleoside-triphosphatase regulator activity	2/8	226/27801	0.00178373764435313	0.0025765099307323	NA	udeu2335_010000/uhis2337_008150	2
GO:0008047	enzyme activator activity	2/8	239/27801	0.00199159391058828	0.00258907208376477	NA	udeu2335_010000/uhis2337_008150	2
GO:0051128	regulation of cellular component organization	2/8	279/27801	0.00270003546109294	0.00319095099947347	NA	udeu2335_010000/uhis2337_008150	2
GO:0005938	cell cortex	2/8	300/27801	0.00311312958243361	0.00337255704763642	NA	udeu2335_010000/uhis2337_008150	2
GO:0007010	cytoskeleton organization	2/8	490/27801	0.00809086491367087	0.00809086491367087	NA	udeu2335_010000/uhis2337_008150	2

## Sheet: S6
Table S6. GO enrichment results for orthologues under positive selection in the cold temperate zone.
ID	Description	GeneRatio	BgRatio	pvalue	p.adjust	qvalue	geneID	Count
GO:0035299	inositol pentakisphosphate 2-kinase activity	4/61	22/67910	4.25626e-09	3.5327e-07	1.43369e-07	ucru2888_002261/ugri2880_003812/uhis2322_005379/upus2345_008052	4
GO:0000122	negative regulation of transcription by RNA polymerase II	6/61	283/67910	2.27513e-07	9.44181e-06	3.83181e-06	uhis2322_007411/uhis2322_008010/upus2345_000172/upus2345_002888/upus2345_006685/upus2345_006698	6
GO:1902679	negative regulation of RNA biosynthetic process	6/61	329/67910	5.48095e-07	1.1373e-05	4.61553e-06	uhis2322_007411/uhis2322_008010/upus2345_000172/upus2345_002888/upus2345_006685/upus2345_006698	6
GO:1903507	negative regulation of nucleic acid-templated transcription	6/61	329/67910	5.48095e-07	1.1373e-05	4.61553e-06	uhis2322_007411/uhis2322_008010/upus2345_000172/upus2345_002888/upus2345_006685/upus2345_006698	6
GO:0045892	negative regulation of DNA-templated transcription	6/61	352/67910	8.11543e-07	1.25407e-05	5.08944e-06	uhis2322_007411/uhis2322_008010/upus2345_000172/upus2345_002888/upus2345_006685/upus2345_006698	6
GO:0070840	dynein complex binding	3/61	21/67910	9.06556e-07	1.25407e-05	5.08944e-06	uhis2322_002519/uhis2322_003016/upus2345_002223	3
GO:0051253	negative regulation of RNA metabolic process	6/61	376/67910	1.18889e-06	1.40969e-05	5.72098e-06	uhis2322_007411/uhis2322_008010/upus2345_000172/upus2345_002888/upus2345_006685/upus2345_006698	6
GO:0045934	negative regulation of nucleobase-containing compound metabolic process	6/61	406/67910	1.85107e-06	1.83162e-05	7.43334e-06	uhis2322_007411/uhis2322_008010/upus2345_000172/upus2345_002888/upus2345_006685/upus2345_006698	6
GO:0047496	vesicle transport along microtubule	3/61	27/67910	1.9861e-06	1.83162e-05	7.43334e-06	uhis2322_002519/uhis2322_003016/upus2345_002223	3
GO:0000132	establishment of mitotic spindle orientation	3/61	39/67910	6.15796e-06	3.93162e-05	1.59558e-05	uhis2322_002519/uhis2322_003016/upus2345_002223	3
GO:0005881	cytoplasmic microtubule	3/61	39/67910	6.15796e-06	3.93162e-05	1.59558e-05	uhis2322_002519/uhis2322_003016/upus2345_002223	3
GO:0040001	establishment of mitotic spindle localization	3/61	39/67910	6.15796e-06	3.93162e-05	1.59558e-05	uhis2322_002519/uhis2322_003016/upus2345_002223	3
GO:0051294	establishment of spindle orientation	3/61	39/67910	6.15796e-06	3.93162e-05	1.59558e-05	uhis2322_002519/uhis2322_003016/upus2345_002223	3
GO:0099518	vesicle cytoskeletal trafficking	3/61	59/67910	2.16264e-05	0.000128214	5.20334e-05	uhis2322_002519/uhis2322_003016/upus2345_002223	3
GO:0051293	establishment of spindle localization	3/61	62/67910	2.51112e-05	0.000130265	5.28658e-05	uhis2322_002519/uhis2322_003016/upus2345_002223	3
GO:0051653	spindle localization	3/61	62/67910	2.51112e-05	0.000130265	5.28658e-05	uhis2322_002519/uhis2322_003016/upus2345_002223	3
GO:0031023	microtubule organizing center organization	3/61	68/67910	3.31479e-05	0.00016184	6.56801e-05	uhis2322_002519/uhis2322_003016/upus2345_002223	3
GO:0007097	nuclear migration	3/61	73/67910	4.10066e-05	0.000186584	7.57221e-05	uhis2322_002519/uhis2322_003016/upus2345_002223	3
GO:0072384	organelle transport along microtubule	3/61	74/67910	4.2712e-05	0.000186584	7.57221e-05	uhis2322_002519/uhis2322_003016/upus2345_002223	3
GO:0010970	transport along microtubule	3/61	109/67910	0.000135264	0.000549255	0.000222906	uhis2322_002519/uhis2322_003016/upus2345_002223	3
GO:0030010	establishment of cell polarity	3/61	110/67910	0.000138968	0.000549255	0.000222906	uhis2322_002519/uhis2322_003016/upus2345_002223	3
GO:0051648	vesicle localization	3/61	117/67910	0.000166753	0.000601759	0.000244214	uhis2322_002519/uhis2322_003016/upus2345_002223	3
GO:0051650	establishment of vesicle localization	3/61	117/67910	0.000166753	0.000601759	0.000244214	uhis2322_002519/uhis2322_003016/upus2345_002223	3
GO:0099111	microtubule-based transport	3/61	123/67910	0.000193249	0.00066832	0.000271227	uhis2322_002519/uhis2322_003016/upus2345_002223	3
GO:0099513	polymeric cytoskeletal fiber	4/61	374/67910	0.000368753	0.00122426	0.000496847	uhis2322_002519/uhis2322_003016/upus2345_002223/uspo2325_009407	4
GO:0099081	supramolecular polymer	4/61	392/67910	0.000440046	0.00133099	0.00054016	uhis2322_002519/uhis2322_003016/upus2345_002223/uspo2325_009407	4
GO:0099512	supramolecular fiber	4/61	392/67910	0.000440046	0.00133099	0.00054016	uhis2322_002519/uhis2322_003016/upus2345_002223/uspo2325_009407	4
GO:0030705	cytoskeleton-dependent intracellular transport	3/61	164/67910	0.000449008	0.00133099	0.00054016	uhis2322_002519/uhis2322_003016/upus2345_002223	3
GO:0046165	alcohol biosynthetic process	4/61	430/67910	0.000622026	0.00178028	0.000722498	ucru2888_002261/ugri2880_003812/uhis2322_005379/upus2345_008052	4
GO:0032956	regulation of actin cytoskeleton organization	3/61	189/67910	0.000678031	0.00181537	0.00073674	udeu2334_009416/uhis2322_005382/uspo2325_009407	3
GO:0032970	regulation of actin filament-based process	3/61	189/67910	0.000678031	0.00181537	0.00073674	udeu2334_009416/uhis2322_005382/uspo2325_009407	3
GO:0051493	regulation of cytoskeleton organization	3/61	202/67910	0.000821808	0.00213156	0.000865061	udeu2334_009416/uhis2322_005382/uspo2325_009407	3
GO:0007163	establishment or maintenance of cell polarity	3/61	205/67910	0.000857518	0.00215679	0.000875298	uhis2322_002519/uhis2322_003016/upus2345_002223	3
GO:0016832	aldehyde-lyase activity	2/61	53/67910	0.00106183	0.00255765	0.00103798	ugri2880_004483/uspo2325_007908	2
GO:0005875	microtubule associated complex	3/61	222/67910	0.00107853	0.00255765	0.00103798	uhis2322_002519/uhis2322_003016/upus2345_002223	3
GO:1902850	microtubule cytoskeleton organization involved in mitosis	3/61	243/67910	0.00139734	0.00322164	0.00130745	uhis2322_002519/uhis2322_003016/upus2345_002223	3
GO:0016780	phosphotransferase activity, for other substituted phosphate groups	2/61	81/67910	0.0024566	0.0053967	0.00219016	unyl2891_003312/upol2889_008884	2
GO:0005874	microtubule	3/61	297/67910	0.00247078	0.0053967	0.00219016	uhis2322_002519/uhis2322_003016/upus2345_002223	3
GO:0006928	obsolete movement of cell or subcellular component	3/61	341/67910	0.00364147	0.00774979	0.00314513	uhis2322_002519/uhis2322_003016/upus2345_002223	3
GO:0007018	microtubule-based movement	3/61	348/67910	0.00385391	0.00799686	0.0032454	uhis2322_002519/uhis2322_003016/upus2345_002223	3
GO:0000779	condensed chromosome, centromeric region	3/61	385/67910	0.0051019	0.0103282	0.00419155	uhis2322_002519/uhis2322_003016/upus2345_002223	3
GO:0000776	kinetochore	3/61	397/67910	0.00555299	0.0109738	0.00445353	uhis2322_002519/uhis2322_003016/upus2345_002223	3
GO:0015631	tubulin binding	3/61	421/67910	0.00652528	0.0125953	0.0051116	uhis2322_002519/uhis2322_003016/upus2345_002223	3
GO:0051656	establishment of organelle localization	3/61	437/67910	0.00722637	0.0136316	0.00553215	uhis2322_002519/uhis2322_003016/upus2345_002223	3
GO:0000775	chromosome, centromeric region	3/61	447/67910	0.00768639	0.0141771	0.00575356	uhis2322_002519/uhis2322_003016/upus2345_002223	3
GO:0008017	microtubule binding	3/61	455/67910	0.00806663	0.014555	0.00590691	uhis2322_002519/uhis2322_003016/upus2345_002223	3
GO:0098687	chromosomal region	3/61	470/67910	0.00880911	0.0155565	0.00631336	uhis2322_002519/uhis2322_003016/upus2345_002223	3
GO:0097361	CIA complex	1/61	13/67910	0.0116155	0.0200852	0.00815124	uhis2322_003356	1
GO:0018105	peptidyl-serine phosphorylation	2/61	265/67910	0.0238674	0.0404284	0.0164072	uhis2322_003859/upus2345_010487	2
GO:0018209	peptidyl-serine modification	2/61	283/67910	0.0269487	0.0447349	0.0181549	uhis2322_003859/upus2345_010487	2
GO:0005096	GTPase activator activity	2/61	344/67910	0.0384865	0.0626349	0.0254194	udeu2334_009416/uhis2322_005382	2
GO:0005884	actin filament	1/61	79/67910	0.06857	0.109448	0.0444178	uspo2325_009407	1
GO:0032271	regulation of protein polymerization	1/61	104/67910	0.08929	0.139831	0.0567483	uspo2325_009407	1
GO:0008064	regulation of actin polymerization or depolymerization	1/61	115/67910	0.0982625	0.148287	0.0601799	uspo2325_009407	1
GO:0030832	regulation of actin filament length	1/61	115/67910	0.0982625	0.148287	0.0601799	uspo2325_009407	1
GO:0110053	regulation of actin filament organization	1/61	127/67910	0.107952	0.155631	0.0631604	uspo2325_009407	1
GO:1902903	regulation of supramolecular fiber organization	1/61	127/67910	0.107952	0.155631	0.0631604	uspo2325_009407	1
GO:0030833	regulation of actin filament polymerization	1/61	128/67910	0.108754	0.155631	0.0631604	uspo2325_009407	1
GO:0030041	actin filament polymerization	1/61	132/67910	0.111958	0.155981	0.0633025	uspo2325_009407	1
GO:0008154	actin polymerization or depolymerization	1/61	133/67910	0.112758	0.155981	0.0633025	uspo2325_009407	1
GO:0043254	regulation of protein-containing complex assembly	1/61	140/67910	0.118332	0.16101	0.0653432	uspo2325_009407	1
GO:0032535	regulation of cellular component size	1/61	151/67910	0.127023	0.167348	0.0679156	uspo2325_009407	1
GO:0090066	regulation of anatomical structure size	1/61	151/67910	0.127023	0.167348	0.0679156	uspo2325_009407	1
GO:0016226	iron-sulfur cluster assembly	1/61	190/67910	0.157163	0.203821	0.0827175	uhis2322_003356	1
GO:0017056	structural constituent of nuclear pore	1/61	198/67910	0.163218	0.208417	0.0845826	upus2345_011141	1
GO:0044087	regulation of cellular component biogenesis	1/61	227/67910	0.18481	0.228944	0.0929132	uspo2325_009407	1
GO:0051258	protein polymerization	1/61	227/67910	0.18481	0.228944	0.0929132	uspo2325_009407	1
GO:0051028	mRNA transport	1/61	260/67910	0.208714	0.254754	0.103388	upus2345_011141	1
GO:0006406	mRNA export from nucleus	1/61	282/67910	0.224266	0.269769	0.109482	upus2345_011141	1
GO:0030864	cortical actin cytoskeleton	1/61	299/67910	0.236077	0.275977	0.112001	uspo2325_009407	1
GO:0051015	actin filament binding	1/61	299/67910	0.236077	0.275977	0.112001	uspo2325_009407	1
GO:0030863	cortical cytoskeleton	1/61	322/67910	0.251775	0.2878	0.116799	uspo2325_009407	1
GO:0005643	nuclear pore	1/61	324/67910	0.253125	0.2878	0.116799	upus2345_011141	1
GO:0043130	ubiquitin binding	1/61	345/67910	0.267156	0.299648	0.121607	uhis2322_000904	1
GO:0003779	actin binding	1/61	384/67910	0.292529	0.315359	0.127983	uspo2325_009407	1
GO:0006405	RNA export from nucleus	1/61	385/67910	0.293169	0.315359	0.127983	upus2345_011141	1
GO:0050657	nucleic acid transport	1/61	395/67910	0.299528	0.315359	0.127983	upus2345_011141	1
GO:0050658	RNA transport	1/61	396/67910	0.300161	0.315359	0.127983	upus2345_011141	1
GO:0051236	establishment of RNA localization	1/61	396/67910	0.300161	0.315359	0.127983	upus2345_011141	1
GO:0007015	actin filament organization	1/61	407/67910	0.307086	0.318602	0.129299	uspo2325_009407	1
GO:0015931	nucleobase-containing compound transport	1/61	454/67910	0.335922	0.344216	0.139695	upus2345_011141	1
GO:0015629	actin cytoskeleton	1/61	473/67910	0.347241	0.351475	0.142641	uspo2325_009407	1
GO:0006403	RNA localization	1/61	493/67910	0.35895	0.35895	0.145674	upus2345_011141	1

## Sheet: S7
Table S7. GO enrichment results for orthologues under positive selection in the Mediterranean zone.
ID	Description	GeneRatio	BgRatio	pvalue	p.adjust	qvalue	geneID	Count
GO:0003688	DNA replication origin binding	2/27	129/59870	0.00156085	0.0156741	NA	ucru2884_009377/usub2323_010032	2
GO:0046983	protein dimerization activity	2/27	187/59870	0.00323539	0.0156741	NA	ufre2329_000016/ufre2329_002556	2
GO:0044550	secondary metabolite biosynthetic process	2/27	249/59870	0.00564628	0.0156741	NA	usub2323_001982/usub2885_001817	2
GO:0005874	microtubule	2/27	264/59870	0.0063222	0.0156741	NA	usub2323_009190/upol2892_006976	2
GO:0099513	polymeric cytoskeletal fiber	2/27	341/59870	0.0103346	0.0156741	NA	usub2323_009190/upol2892_006976	2
GO:0019748	secondary metabolic process	2/27	356/59870	0.0112186	0.0156741	NA	usub2323_001982/usub2885_001817	2
GO:0099081	supramolecular polymer	2/27	359/59870	0.0113993	0.0156741	NA	usub2323_009190/upol2892_006976	2
GO:0099512	supramolecular fiber	2/27	359/59870	0.0113993	0.0156741	NA	usub2323_009190/upol2892_006976	2
GO:0015631	tubulin binding	2/27	387/59870	0.0131475	0.0156887	NA	usub2323_009190/upol2892_006976	2
GO:0008017	microtubule binding	2/27	404/59870	0.0142625	0.0156887	NA	usub2323_009190/upol2892_006976	2
GO:0016780	phosphotransferase activity, for other substituted phosphate groups	1/27	72/59870	0.0319746	0.0319746	NA	upol2892_001354	1

## Sheet: S8
Table S8. GO enrichment results for orthologues under negative selection in the alpine zone.
ID	Description	GeneRatio	BgRatio	pvalue	p.adjust	qvalue	geneID	Count
GO:0004489	methylenetetrahydrofolate reductase (NAD(P)H) activity	10/1735	10/27801	8.74599e-13	3.75494e-10	2.69131e-10	ucru2886_002899/ucru2886_008719/udeu2335_005415/udeu2335_008425/uhis2337_002446/uhis2337_004292/unyl2890_000344/unyl2890_007950/upol2893_000436/upol2893_008363	10
GO:0006555	methionine metabolic process	10/1735	10/27801	8.74599e-13	3.75494e-10	2.69131e-10	ucru2886_002899/ucru2886_008719/udeu2335_005415/udeu2335_008425/uhis2337_002446/uhis2337_004292/unyl2890_000344/unyl2890_007950/upol2893_000436/upol2893_008363	10
GO:0008553	P-type proton-exporting transporter activity	10/1735	10/27801	8.74599e-13	3.75494e-10	2.69131e-10	ucru2886_007888/ucru2886_008727/udeu2335_008416/udeu2335_009154/uhis2337_002452/uhis2337_003702/unyl2890_002647/unyl2890_007942/upol2893_003837/upol2893_008356	10
GO:0002161	aminoacyl-tRNA editing activity	15/1735	26/27801	3.21026e-12	1.0337e-09	7.40894e-10	ucru2886_001314/ucru2886_003909/ucru2886_005464/udeu2335_000483/udeu2335_002701/udeu2335_006859/uhis2337_003450/uhis2337_005575/uhis2337_007143/unyl2890_001984/unyl2890_004064/unyl2890_005197/upol2893_001891/upol2893_003401/upol2893_004727	15
GO:0006559	L-phenylalanine catabolic process	11/1735	14/27801	1.65785e-11	4.27062e-09	3.06091e-09	ucru2886_002265/udeu2335_005101/udeu2335_007273/uhis2337_000321/uhis2337_001218/unyl2890_002090/unyl2890_002881/unyl2890_004763/upol2893_001780/upol2893_003605/upol2893_005325	11
GO:0015203	polyamine transmembrane transporter activity	12/1735	20/27801	2.64904e-10	5.68661e-08	4.07581e-08	ucru2886_001089/udeu2335_002287/udeu2335_003252/uhis2337_002306/uhis2337_002841/uhis2337_009528/unyl2890_001400/unyl2890_005806/unyl2890_008065/upol2893_002399/upol2893_004970/upol2893_008486	12
GO:0051493	regulation of cytoskeleton organization	23/1735	80/27801	3.64737e-10	6.71117e-08	4.81014e-08	ucru2886_002551/ucru2886_004030/ucru2886_005468/ucru2886_007832/udeu2335_000149/udeu2335_002698/udeu2335_007426/udeu2335_009098/uhis2337_001982/uhis2337_003749/uhis2337_005585/uhis2337_006414/uhis2337_008117/unyl2890_001528/unyl2890_002694/unyl2890_004070/unyl2890_006607/unyl2890_006949/upol2893_003793/upol2893_004720/upol2893_006429/upol2893_007148/upol2893_007283	23
GO:0140053	mitochondrial gene expression	32/1735	149/27801	6.06869e-10	9.77059e-08	7.00295e-08	ucru2886_003020/ucru2886_003419/ucru2886_003423/ucru2886_004904/ucru2886_005464/ucru2886_005487/ucru2886_008090/udeu2335_001826/udeu2335_001831/udeu2335_002701/udeu2335_002726/udeu2335_005269/udeu2335_006080/udeu2335_010109/uhis2337_004073/uhis2337_004421/uhis2337_005337/uhis2337_005341/uhis2337_005575/uhis2337_005598/unyl2890_000470/unyl2890_003098/unyl2890_004064/unyl2890_004112/unyl2890_005583…	32
GO:0050525	cutinase activity	9/1735	11/27801	6.9041e-10	9.88053e-08	7.08175e-08	ucru2886_001489/ucru2886_005348/udeu2335_000649/udeu2335_008237/uhis2337_007012/unyl2890_002125/unyl2890_007819/upol2893_001743/upol2893_008217	9
GO:0031931	TORC1 complex	10/1735	15/27801	1.965e-09	2.53092e-07	1.814e-07	ucru2886_002551/ucru2886_007832/udeu2335_000149/udeu2335_009098/uhis2337_003749/uhis2337_008117/unyl2890_002694/unyl2890_006607/upol2893_003793/upol2893_007148	10
GO:0030259	lipid glycosylation	9/1735	13/27801	8.00139e-09	7.92753e-07	5.68196e-07	ucru2886_001121/udeu2335_002274/udeu2335_003174/uhis2337_002831/uhis2337_009551/unyl2890_001423/unyl2890_005800/upol2893_002424/upol2893_004960	9
GO:0043631	RNA polyadenylation	9/1735	13/27801	8.00139e-09	7.92753e-07	5.68196e-07	ucru2886_008107/udeu2335_003292/udeu2335_010093/uhis2337_004058/uhis2337_009490/unyl2890_001349/unyl2890_003113/upol2893_001183/upol2893_002348	9
GO:1990817	poly(A) RNA polymerase activity	9/1735	13/27801	8.00139e-09	7.92753e-07	5.68196e-07	ucru2886_008107/udeu2335_003292/udeu2335_010093/uhis2337_004058/uhis2337_009490/unyl2890_001349/unyl2890_003113/upol2893_001183/upol2893_002348	9
GO:0004749	ribose phosphate diphosphokinase activity	9/1735	14/27801	2.11545e-08	1.70294e-06	1.22056e-06	ucru2886_004551/ucru2886_006150/udeu2335_006414/uhis2337_000842/uhis2337_008679/unyl2890_000214/unyl2890_006095/upol2893_000563/upol2893_005660	9
GO:0009712	catechol-containing compound metabolic process	9/1735	14/27801	2.11545e-08	1.70294e-06	1.22056e-06	ucru2886_008593/udeu2335_007664/udeu2335_009589/uhis2337_001812/uhis2337_009094/unyl2890_000489/unyl2890_001733/upol2893_000285/upol2893_007501	9
GO:0018576	catechol 1,2-dioxygenase activity	9/1735	14/27801	2.11545e-08	1.70294e-06	1.22056e-06	ucru2886_008593/udeu2335_007664/udeu2335_009589/uhis2337_001812/uhis2337_009094/unyl2890_000489/unyl2890_001733/upol2893_000285/upol2893_007501	9
GO:0005576	extracellular region	34/1735	193/27801	3.75813e-08	2.84733e-06	2.04079e-06	ucru2886_001489/ucru2886_001534/ucru2886_002504/ucru2886_003972/ucru2886_005206/ucru2886_005348/ucru2886_005899/ucru2886_008371/ucru2886_008837/udeu2335_000412/udeu2335_000649/udeu2335_006904/udeu2335_008237/udeu2335_008264/uhis2337_001397/uhis2337_002640/uhis2337_004709/uhis2337_007012/uhis2337_007261/unyl2890_000049/unyl2890_002125/unyl2890_002170/unyl2890_006429/unyl2890_006833/unyl2890_007819…	34
GO:0031932	TORC2 complex	10/1735	19/27801	4.79511e-08	3.25058e-06	2.32981e-06	ucru2886_002551/ucru2886_007832/udeu2335_000149/udeu2335_009098/uhis2337_003749/uhis2337_008117/unyl2890_002694/unyl2890_006607/upol2893_003793/upol2893_007148	10
GO:0044380	protein localization to cytoskeleton	10/1735	19/27801	4.79511e-08	3.25058e-06	2.32981e-06	ucru2886_003868/ucru2886_004030/udeu2335_006822/udeu2335_007426/uhis2337_001982/uhis2337_003410/unyl2890_001528/unyl2890_005157/upol2893_003361/upol2893_007283	10
GO:0000132	establishment of mitotic spindle orientation	10/1735	20/27801	9.05142e-08	5.0688e-06	3.633e-06	ucru2886_004540/udeu2335_006430/uhis2337_000832/uhis2337_001536/uhis2337_004833/unyl2890_006083/unyl2890_007113/upol2893_005649/upol2893_006769/upol2893_007729	10
GO:0032300	mismatch repair complex	10/1735	20/27801	9.05142e-08	5.0688e-06	3.633e-06	ucru2886_002700/ucru2886_003285/udeu2335_000341/udeu2335_001694/uhis2337_005192/uhis2337_008257/unyl2890_005460/unyl2890_006481/upol2893_004184/upol2893_007008	10
GO:0040001	establishment of mitotic spindle localization	10/1735	20/27801	9.05142e-08	5.0688e-06	3.633e-06	ucru2886_004540/udeu2335_006430/uhis2337_000832/uhis2337_001536/uhis2337_004833/unyl2890_006083/unyl2890_007113/upol2893_005649/upol2893_006769/upol2893_007729	10
GO:0051294	establishment of spindle orientation	10/1735	20/27801	9.05142e-08	5.0688e-06	3.633e-06	ucru2886_004540/udeu2335_006430/uhis2337_000832/uhis2337_001536/uhis2337_004833/unyl2890_006083/unyl2890_007113/upol2893_005649/upol2893_006769/upol2893_007729	10
GO:0051128	regulation of cellular component organization	42/1735	279/27801	1.0896e-07	5.84754e-06	4.19115e-06	ucru2886_000433/ucru2886_002551/ucru2886_003954/ucru2886_004030/ucru2886_005468/ucru2886_006817/ucru2886_007832/udeu2335_000149/udeu2335_002698/udeu2335_003323/udeu2335_004562/udeu2335_006876/udeu2335_007426/udeu2335_009098/udeu2335_009564/uhis2337_001982/uhis2337_002273/uhis2337_003479/uhis2337_003749/uhis2337_005585/uhis2337_006414/uhis2337_007621/uhis2337_008117/uhis2337_009461/unyl2890_001321…	42
GO:0070566	adenylyltransferase activity	13/1735	36/27801	1.24028e-07	6.38992e-06	4.57989e-06	ucru2886_008107/udeu2335_000331/udeu2335_003292/udeu2335_010093/uhis2337_004058/uhis2337_008248/uhis2337_009490/unyl2890_001349/unyl2890_003113/unyl2890_006489/upol2893_001183/upol2893_002348/upol2893_007016	13
GO:0006952	defense response	9/1735	17/27801	2.16299e-07	1.07059e-05	7.6733e-06	ucru2886_001031/udeu2335_002302/udeu2335_003347/uhis2337_002896/uhis2337_009441/unyl2890_001300/unyl2890_005859/upol2893_002298/upol2893_005023	9
GO:0000959	mitochondrial RNA metabolic process	15/1735	50/27801	2.24424e-07	1.07059e-05	7.6733e-06	ucru2886_003423/ucru2886_005487/ucru2886_008090/udeu2335_001831/udeu2335_002726/udeu2335_010109/uhis2337_004073/uhis2337_005341/uhis2337_005598/unyl2890_003098/unyl2890_004112/unyl2890_005587/upol2893_001245/upol2893_004042/upol2893_004701	15
GO:0004652	obsolete polynucleotide adenylyltransferase activity	9/1735	18/27801	4.08532e-07	1.81444e-05	1.30048e-05	ucru2886_008107/udeu2335_003292/udeu2335_010093/uhis2337_004058/uhis2337_009490/unyl2890_001349/unyl2890_003113/upol2893_001183/upol2893_002348	9
GO:0035251	UDP-glucosyltransferase activity	9/1735	18/27801	4.08532e-07	1.81444e-05	1.30048e-05	ucru2886_008643/udeu2335_003569/udeu2335_008504/uhis2337_002374/uhis2337_009274/unyl2890_001127/unyl2890_008018/upol2893_002114/upol2893_008438	9
GO:0008194	UDP-glycosyltransferase activity	18/1735	75/27801	5.91763e-07	2.38185e-05	1.70716e-05	ucru2886_001121/ucru2886_008643/udeu2335_002274/udeu2335_003174/udeu2335_003569/udeu2335_008504/uhis2337_002374/uhis2337_002831/uhis2337_009274/uhis2337_009551/unyl2890_001127/unyl2890_001423/unyl2890_005800/unyl2890_008018/upol2893_002114/upol2893_002424/upol2893_004960/upol2893_008438	18
GO:0032956	regulation of actin cytoskeleton organization	18/1735	75/27801	5.91763e-07	2.38185e-05	1.70716e-05	ucru2886_002551/ucru2886_005468/ucru2886_007832/udeu2335_000149/udeu2335_002698/udeu2335_009098/uhis2337_003749/uhis2337_005585/uhis2337_006414/uhis2337_008117/unyl2890_002694/unyl2890_004070/unyl2890_006607/unyl2890_006949/upol2893_003793/upol2893_004720/upol2893_006429/upol2893_007148	18
GO:0032970	regulation of actin filament-based process	18/1735	75/27801	5.91763e-07	2.38185e-05	1.70716e-05	ucru2886_002551/ucru2886_005468/ucru2886_007832/udeu2335_000149/udeu2335_002698/udeu2335_009098/uhis2337_003749/uhis2337_005585/uhis2337_006414/uhis2337_008117/unyl2890_002694/unyl2890_004070/unyl2890_006607/unyl2890_006949/upol2893_003793/upol2893_004720/upol2893_006429/upol2893_007148	18
GO:0008199	ferric iron binding	9/1735	19/27801	7.33054e-07	2.77698e-05	1.99037e-05	ucru2886_008593/udeu2335_007664/udeu2335_009589/uhis2337_001812/uhis2337_009094/unyl2890_000489/unyl2890_001733/upol2893_000285/upol2893_007501	9
GO:0008395	steroid hydroxylase activity	9/1735	19/27801	7.33054e-07	2.77698e-05	1.99037e-05	ucru2886_002041/udeu2335_008267/udeu2335_009325/uhis2337_001050/uhis2337_001861/unyl2890_003266/unyl2890_003504/upol2893_001021/upol2893_002542	9
GO:0008278	cohesin complex	10/1735	24/27801	7.6267e-07	2.80663e-05	2.01161e-05	ucru2886_005067/ucru2886_007379/udeu2335_003931/udeu2335_008172/uhis2337_001501/uhis2337_008382/unyl2890_007145/unyl2890_008280/upol2893_006223/upol2893_007762	10
GO:0031123	RNA 3'-end processing	31/1735	191/27801	9.4923e-07	3.39613e-05	2.43414e-05	ucru2886_003954/ucru2886_004649/ucru2886_005162/ucru2886_008090/ucru2886_008107/udeu2335_003292/udeu2335_006876/udeu2335_009929/udeu2335_010093/udeu2335_010109/uhis2337_000783/uhis2337_001442/uhis2337_003479/uhis2337_003913/uhis2337_004058/uhis2337_004073/uhis2337_009490/unyl2890_001349/unyl2890_003098/unyl2890_003113/unyl2890_003241/unyl2890_005215/unyl2890_006152/unyl2890_007191/upol2893_001050…	31
GO:0033043	regulation of organelle organization	32/1735	202/27801	1.1054e-06	3.84799e-05	2.758e-05	ucru2886_000433/ucru2886_002551/ucru2886_004030/ucru2886_005468/ucru2886_007832/udeu2335_000149/udeu2335_002698/udeu2335_003323/udeu2335_004562/udeu2335_007426/udeu2335_009098/uhis2337_001982/uhis2337_003749/uhis2337_005585/uhis2337_006414/uhis2337_007621/uhis2337_008117/uhis2337_009461/unyl2890_001321/unyl2890_001528/unyl2890_002694/unyl2890_003798/unyl2890_004070/unyl2890_006607/unyl2890_006949…	32
GO:0000963	mitochondrial RNA processing	10/1735	25/27801	1.19989e-06	3.9627e-05	2.84022e-05	ucru2886_005487/ucru2886_008090/udeu2335_002726/udeu2335_010109/uhis2337_004073/uhis2337_005598/unyl2890_003098/unyl2890_004112/upol2893_001245/upol2893_004701	10
GO:0120029	proton export across plasma membrane	10/1735	25/27801	1.19989e-06	3.9627e-05	2.84022e-05	ucru2886_007888/ucru2886_008727/udeu2335_008416/udeu2335_009154/uhis2337_002452/uhis2337_003702/unyl2890_002647/unyl2890_007942/upol2893_003837/upol2893_008356	10
GO:0006570	tyrosine metabolic process	10/1735	26/27801	1.84061e-06	5.92677e-05	4.24794e-05	ucru2886_002265/ucru2886_003863/udeu2335_006815/udeu2335_007273/uhis2337_000321/uhis2337_003403/unyl2890_004763/unyl2890_005151/upol2893_003355/upol2893_005325	10
GO:0015103	inorganic anion transmembrane transporter activity	20/1735	97/27801	1.90167e-06	5.97404e-05	4.28182e-05	ucru2886_001268/ucru2886_004061/ucru2886_006420/ucru2886_008616/ucru2886_008920/udeu2335_002091/udeu2335_007475/udeu2335_008534/udeu2335_008810/udeu2335_010298/uhis2337_002322/uhis2337_004932/unyl2890_003295/unyl2890_005664/unyl2890_007726/unyl2890_008045/upol2893_000989/upol2893_004826/upol2893_008046/upol2893_008463	20
GO:0008061	chitin binding	13/1735	45/27801	2.3093e-06	7.08186e-05	5.07584e-05	ucru2886_003652/udeu2335_000478/udeu2335_001053/udeu2335_004880/udeu2335_008594/udeu2335_009261/uhis2337_000733/uhis2337_006485/unyl2890_001515/unyl2890_002556/unyl2890_004419/upol2893_002522/upol2893_005546	13
GO:0006399	tRNA metabolic process	57/1735	483/27801	2.99002e-06	8.83629e-05	6.3333e-05	ucru2886_001314/ucru2886_001414/ucru2886_002357/ucru2886_003909/ucru2886_004649/ucru2886_005267/ucru2886_005464/ucru2886_005472/ucru2886_005534/ucru2886_006442/ucru2886_008090/udeu2335_000483/udeu2335_000552/udeu2335_002695/udeu2335_002701/udeu2335_002772/udeu2335_003660/udeu2335_004054/udeu2335_006859/udeu2335_007361/udeu2335_008838/udeu2335_010109/uhis2337_000783/uhis2337_001360/uhis2337_003450…	57
GO:0004529	DNA exonuclease activity	14/1735	53/27801	3.08721e-06	8.83629e-05	6.3333e-05	ucru2886_001603/ucru2886_002773/ucru2886_007087/ucru2886_008079/udeu2335_000415/udeu2335_001156/uhis2337_004612/uhis2337_008312/unyl2890_000781/unyl2890_003086/unyl2890_006425/upol2893_001263/upol2893_006945/upol2893_008691	14
GO:0016895	DNA exonuclease activity, producing 5'-phosphomonoesters	14/1735	53/27801	3.08721e-06	8.83629e-05	6.3333e-05	ucru2886_001603/ucru2886_002773/ucru2886_007087/ucru2886_008079/udeu2335_000415/udeu2335_001156/uhis2337_004612/uhis2337_008312/unyl2890_000781/unyl2890_003086/unyl2890_006425/upol2893_001263/upol2893_006945/upol2893_008691	14
GO:0004568	chitinase activity	10/1735	28/27801	4.05267e-06	0.000108747	7.79427e-05	ucru2886_001534/ucru2886_008371/ucru2886_008837/udeu2335_008264/uhis2337_002640/uhis2337_004709/unyl2890_002170/unyl2890_007839/upol2893_000102/upol2893_008237	10
GO:0051293	establishment of spindle localization	10/1735	28/27801	4.05267e-06	0.000108747	7.79427e-05	ucru2886_004540/udeu2335_006430/uhis2337_000832/uhis2337_001536/uhis2337_004833/unyl2890_006083/unyl2890_007113/upol2893_005649/upol2893_006769/upol2893_007729	10
GO:0051653	spindle localization	10/1735	28/27801	4.05267e-06	0.000108747	7.79427e-05	ucru2886_004540/udeu2335_006430/uhis2337_000832/uhis2337_001536/uhis2337_004833/unyl2890_006083/unyl2890_007113/upol2893_005649/upol2893_006769/upol2893_007729	10
GO:0005887	plasma membrane	54/1735	456/27801	4.86922e-06	0.000127991	9.1736e-05	ucru2886_000306/ucru2886_001031/ucru2886_001866/ucru2886_002443/ucru2886_005332/ucru2886_006420/ucru2886_008694/ucru2886_008780/udeu2335_000006/udeu2335_002302/udeu2335_003252/udeu2335_003347/udeu2335_004120/udeu2335_005260/udeu2335_005958/udeu2335_006935/udeu2335_008350/udeu2335_008810/udeu2335_010201/uhis2337_001304/uhis2337_001407/uhis2337_002289/uhis2337_002306/uhis2337_002512/uhis2337_002896…	54
GO:0032465	regulation of cytokinesis	9/1735	23/27801	5.16032e-06	0.000130324	9.34077e-05	ucru2886_003868/ucru2886_005195/udeu2335_006822/uhis2337_001404/uhis2337_003410/unyl2890_005157/unyl2890_007221/upol2893_003361/upol2893_007829	9
GO:0051302	regulation of cell division	9/1735	23/27801	5.16032e-06	0.000130324	9.34077e-05	ucru2886_003868/ucru2886_005195/udeu2335_006822/uhis2337_001404/uhis2337_003410/unyl2890_005157/unyl2890_007221/upol2893_003361/upol2893_007829	9
GO:0006561	proline biosynthetic process	8/1735	18/27801	5.62927e-06	0.000139433	9.99365e-05	ucru2886_003545/ucru2886_005089/udeu2335_003955/udeu2335_006492/uhis2337_001481/uhis2337_004989/unyl2890_007172/upol2893_007783	8
GO:0005262	calcium channel activity	10/1735	29/27801	5.83977e-06	0.000141917	0.000101718	ucru2886_002132/ucru2886_005651/udeu2335_002889/udeu2335_007147/uhis2337_000215/uhis2337_005774/unyl2890_004259/unyl2890_004581/upol2893_004548/upol2893_005448	10
GO:0005871	kinesin complex	13/1735	49/27801	6.57043e-06	0.000156717	0.000112325	ucru2886_002021/ucru2886_005753/ucru2886_005761/ucru2886_007176/ucru2886_009133/udeu2335_009234/udeu2335_009574/unyl2890_000038/unyl2890_002488/unyl2890_002584/upol2893_004412/upol2893_004855/upol2893_008743	13
GO:0031226	obsolete intrinsic component of plasma membrane	54/1735	461/27801	6.70238e-06	0.000156958	0.000112497	ucru2886_000306/ucru2886_001031/ucru2886_001866/ucru2886_002443/ucru2886_005332/ucru2886_006420/ucru2886_008694/ucru2886_008780/udeu2335_000006/udeu2335_002302/udeu2335_003252/udeu2335_003347/udeu2335_004120/udeu2335_005260/udeu2335_005958/udeu2335_006935/udeu2335_008350/udeu2335_008810/udeu2335_010201/uhis2337_001304/uhis2337_001407/uhis2337_002289/uhis2337_002306/uhis2337_002512/uhis2337_002896…	54
GO:0008652	amino acid biosynthetic process	44/1735	348/27801	6.92866e-06	0.000159359	0.000114219	ucru2886_002067/ucru2886_002456/ucru2886_002899/ucru2886_003421/ucru2886_003545/ucru2886_003863/ucru2886_004343/ucru2886_005089/ucru2886_005377/ucru2886_008719/udeu2335_001828/udeu2335_002610/udeu2335_003955/udeu2335_005415/udeu2335_006492/udeu2335_006815/udeu2335_007079/udeu2335_007719/udeu2335_008425/uhis2337_000751/uhis2337_001481/uhis2337_001705/uhis2337_002446/uhis2337_003403/uhis2337_004292…	44
GO:0043531	ADP binding	20/1735	106/27801	7.92366e-06	0.000179047	0.00012833	ucru2886_000620/ucru2886_005761/ucru2886_006806/ucru2886_009133/udeu2335_001121/udeu2335_001454/udeu2335_003749/udeu2335_009234/udeu2335_009574/uhis2337_002281/uhis2337_003599/uhis2337_009716/unyl2890_000988/unyl2890_002488/unyl2890_002584/unyl2890_002990/upol2893_001957/upol2893_003482/upol2893_003906/upol2893_008743	20
GO:0016702	oxidoreductase activity, acting on single donors with incorporation of molecular oxygen, incorporation of two atoms of oxygen	14/1735	58/27801	9.70607e-06	0.000215542	0.000154487	ucru2886_002265/ucru2886_008593/udeu2335_007273/udeu2335_007664/udeu2335_009589/uhis2337_000321/uhis2337_001812/uhis2337_009094/unyl2890_000489/unyl2890_001733/unyl2890_004763/upol2893_000285/upol2893_005325/upol2893_007501	14
GO:0070290	N-acylphosphatidylethanolamine-specific phospholipase D activity	6/1735	10/27801	9.8881e-06	0.000215862	0.000154717	ucru2886_004457/udeu2335_000204/udeu2335_007775/uhis2337_001655/unyl2890_001848/upol2893_007602	6
GO:0007062	sister chromatid cohesion	15/1735	66/27801	1.0387e-05	0.000222975	0.000159815	ucru2886_000433/ucru2886_005067/ucru2886_007379/udeu2335_003931/udeu2335_004562/udeu2335_008172/uhis2337_001501/uhis2337_007621/uhis2337_008382/unyl2890_003798/unyl2890_007145/unyl2890_008280/upol2893_002833/upol2893_006223/upol2893_007762	15
GO:0005819	spindle	19/1735	101/27801	1.38475e-05	0.000292388	0.000209565	ucru2886_003868/ucru2886_004030/ucru2886_004540/ucru2886_005195/udeu2335_006430/udeu2335_006822/udeu2335_007426/uhis2337_000832/uhis2337_001404/uhis2337_001982/uhis2337_003410/unyl2890_001528/unyl2890_005157/unyl2890_006083/unyl2890_007221/upol2893_003361/upol2893_005649/upol2893_007283/upol2893_007829	19
GO:0098797	plasma membrane protein complex	16/1735	78/27801	2.12038e-05	0.000440492	0.000315717	ucru2886_001031/ucru2886_002132/udeu2335_002302/udeu2335_003347/udeu2335_006852/udeu2335_007147/uhis2337_000215/uhis2337_002896/uhis2337_003443/uhis2337_009441/unyl2890_001300/unyl2890_004581/unyl2890_005859/upol2893_002298/upol2893_005023/upol2893_005448	16
GO:0015297	antiporter activity	23/1735	143/27801	2.66442e-05	0.000536794	0.00038474	ucru2886_001268/ucru2886_003520/ucru2886_006100/ucru2886_006420/ucru2886_008920/udeu2335_001912/udeu2335_002091/udeu2335_008810/udeu2335_010298/uhis2337_003902/uhis2337_004932/uhis2337_005442/uhis2337_008634/unyl2890_000168/unyl2890_003295/unyl2890_005646/unyl2890_005664/unyl2890_007726/upol2893_000609/upol2893_000989/upol2893_003959/upol2893_004826/upol2893_008046	23
GO:0051539	4 iron, 4 sulfur cluster binding	14/1735	63/27801	2.6673e-05	0.000536794	0.00038474	ucru2886_002686/ucru2886_003421/udeu2335_000325/udeu2335_001828/udeu2335_003565/uhis2337_005339/uhis2337_008241/uhis2337_009279/unyl2890_001132/unyl2890_005585/unyl2890_006497/upol2893_002119/upol2893_004044/upol2893_007027	14
GO:0005977	glycogen metabolic process	10/1735	34/27801	2.86865e-05	0.000551466	0.000395257	ucru2886_000951/ucru2886_001892/udeu2335_001059/udeu2335_002434/uhis2337_000981/uhis2337_002976/unyl2890_002468/unyl2890_005934/upol2893_001378/upol2893_005095	10
GO:0006112	energy reserve metabolic process	10/1735	34/27801	2.86865e-05	0.000551466	0.000395257	ucru2886_000951/ucru2886_001892/udeu2335_001059/udeu2335_002434/uhis2337_000981/uhis2337_002976/unyl2890_002468/unyl2890_005934/upol2893_001378/upol2893_005095	10
GO:0072384	organelle transport along microtubule	10/1735	34/27801	2.86865e-05	0.000551466	0.000395257	ucru2886_004540/udeu2335_006430/uhis2337_000832/uhis2337_001536/uhis2337_004833/unyl2890_006083/unyl2890_007113/upol2893_005649/upol2893_006769/upol2893_007729	10
GO:1901607	alpha-amino acid biosynthetic process	39/1735	312/27801	2.91271e-05	0.000551701	0.000395425	ucru2886_002067/ucru2886_002456/ucru2886_002899/ucru2886_003545/ucru2886_003863/ucru2886_004343/ucru2886_005089/ucru2886_005377/ucru2886_008719/udeu2335_002610/udeu2335_003955/udeu2335_005415/udeu2335_006492/udeu2335_006815/udeu2335_007079/udeu2335_007719/udeu2335_008425/uhis2337_000751/uhis2337_001481/uhis2337_001705/uhis2337_002446/uhis2337_003403/uhis2337_004292/uhis2337_004989/uhis2337_005489…	39
GO:0010639	negative regulation of organelle organization	17/1735	89/27801	3.14846e-05	0.000587713	0.000421236	ucru2886_000433/ucru2886_005468/udeu2335_002698/udeu2335_003323/udeu2335_004562/uhis2337_005585/uhis2337_006414/uhis2337_007621/uhis2337_009461/unyl2890_001321/unyl2890_003798/unyl2890_004070/unyl2890_006949/upol2893_002321/upol2893_002833/upol2893_004720/upol2893_006429	17
GO:0006073	obsolete cellular glucan metabolic process	18/1735	98/27801	3.23474e-05	0.000595191	0.000426596	ucru2886_000951/ucru2886_001892/ucru2886_005206/udeu2335_001059/udeu2335_002434/udeu2335_003569/uhis2337_000981/uhis2337_001397/uhis2337_002976/uhis2337_009274/unyl2890_001127/unyl2890_002468/unyl2890_005934/upol2893_000547/upol2893_001378/upol2893_002114/upol2893_005095/upol2893_007835	18
GO:0005875	microtubule associated complex	17/1735	91/27801	4.24009e-05	0.000769187	0.000551305	ucru2886_004540/ucru2886_005195/udeu2335_006430/udeu2335_009234/uhis2337_000832/uhis2337_001404/uhis2337_001536/uhis2337_003599/uhis2337_004833/unyl2890_002488/unyl2890_006083/unyl2890_007113/unyl2890_007221/upol2893_005649/upol2893_006769/upol2893_007729/upol2893_007829	17
GO:0006575	cellular modified amino acid metabolic process	23/1735	149/27801	5.18089e-05	0.000926804	0.000664275	ucru2886_002067/ucru2886_002456/ucru2886_002899/ucru2886_003890/ucru2886_007236/ucru2886_008719/udeu2335_001336/udeu2335_005415/udeu2335_007079/udeu2335_008425/uhis2337_002446/uhis2337_003433/uhis2337_004292/uhis2337_004477/unyl2890_000344/unyl2890_004511/unyl2890_005179/unyl2890_007950/upol2893_000436/upol2893_003383/upol2893_005520/upol2893_008363/upol2893_008560	23
GO:0016514	SWI/SNF complex	8/1735	24/27801	6.75019e-05	0.00119099	0.000853628	ucru2886_006107/udeu2335_003488/uhis2337_008660/uhis2337_009315/unyl2890_000176/unyl2890_001175/upol2893_000600/upol2893_002167	8
GO:0031929	TOR signaling	16/1735	87/27801	8.58394e-05	0.00149407	0.00107086	ucru2886_002551/ucru2886_003521/ucru2886_007832/udeu2335_000149/udeu2335_001913/udeu2335_004150/udeu2335_009098/uhis2337_003749/uhis2337_005441/uhis2337_008117/unyl2890_002694/unyl2890_005647/unyl2890_006607/upol2893_003793/upol2893_003958/upol2893_007148	16
GO:0005815	microtubule organizing center	28/1735	206/27801	8.81302e-05	0.00151349	0.00108478	ucru2886_001159/ucru2886_003868/ucru2886_004030/ucru2886_004540/ucru2886_005195/udeu2335_003115/udeu2335_006430/udeu2335_006822/udeu2335_007426/uhis2337_000832/uhis2337_001404/uhis2337_001536/uhis2337_001982/uhis2337_003410/uhis2337_004833/unyl2890_001506/unyl2890_001528/unyl2890_005157/unyl2890_006083/unyl2890_007113/unyl2890_007221/upol2893_002508/upol2893_003361/upol2893_005649/upol2893_006769…	28
GO:0004497	monooxygenase activity	51/1735	470/27801	8.98431e-05	0.0015226	0.00109131	ucru2886_001270/ucru2886_002041/ucru2886_002809/ucru2886_005349/ucru2886_006271/ucru2886_008556/ucru2886_008696/udeu2335_000199/udeu2335_002125/udeu2335_005161/udeu2335_005518/udeu2335_005937/udeu2335_008238/udeu2335_008267/udeu2335_008659/udeu2335_009325/udeu2335_009632/udeu2335_009911/uhis2337_000592/uhis2337_001050/uhis2337_001117/uhis2337_001183/uhis2337_001861/uhis2337_002664/uhis2337_003899…	51
GO:0009074	aromatic amino acid family catabolic process	10/1735	39/27801	0.000104449	0.00174715	0.00125225	ucru2886_002265/ucru2886_003863/udeu2335_006815/udeu2335_007273/uhis2337_000321/uhis2337_003403/unyl2890_004763/unyl2890_005151/upol2893_003355/upol2893_005325	10
GO:0051233	spindle midzone	9/1735	32/27801	0.000106173	0.00175322	0.0012566	ucru2886_004030/ucru2886_005195/udeu2335_007426/uhis2337_001404/uhis2337_001982/unyl2890_001528/unyl2890_007221/upol2893_007283/upol2893_007829	9
GO:0015698	inorganic anion transport	15/1735	81/27801	0.000130383	0.0021176	0.00151776	ucru2886_001268/ucru2886_004061/ucru2886_008616/ucru2886_008920/udeu2335_002091/udeu2335_007475/udeu2335_008534/udeu2335_010298/uhis2337_002322/unyl2890_003295/unyl2890_005664/unyl2890_008045/upol2893_000989/upol2893_004826/upol2893_008463	15
GO:0051261	protein depolymerization	10/1735	40/27801	0.000131528	0.0021176	0.00151776	ucru2886_005468/ucru2886_008642/udeu2335_002698/udeu2335_008505/uhis2337_002373/uhis2337_005585/unyl2890_004070/unyl2890_008019/upol2893_004720/upol2893_008439	10
GO:0008296	3'-5'-DNA exonuclease activity	9/1735	33/27801	0.000137946	0.00216676	0.001553	ucru2886_001603/ucru2886_002773/ucru2886_008079/udeu2335_000415/uhis2337_008312/unyl2890_003086/unyl2890_006425/upol2893_001263/upol2893_006945	9
GO:0046527	glucosyltransferase activity	9/1735	33/27801	0.000137946	0.00216676	0.001553	ucru2886_008643/udeu2335_003569/udeu2335_008504/uhis2337_002374/uhis2337_009274/unyl2890_001127/unyl2890_008018/upol2893_002114/upol2893_008438	9
GO:0009165	nucleotide biosynthetic process	43/1735	383/27801	0.000146539	0.002274	0.00162986	ucru2886_002715/ucru2886_002900/ucru2886_003847/ucru2886_004551/ucru2886_005022/ucru2886_005807/ucru2886_006150/ucru2886_007949/ucru2886_008843/udeu2335_000331/udeu2335_000358/udeu2335_001654/udeu2335_003017/udeu2335_006414/udeu2335_006796/udeu2335_008249/udeu2335_009226/uhis2337_000842/uhis2337_002644/uhis2337_003388/uhis2337_003604/uhis2337_004293/uhis2337_005886/uhis2337_008248/uhis2337_008267…	43
GO:1901293	nucleoside phosphate biosynthetic process	43/1735	385/27801	0.000164472	0.00241606	0.00173168	ucru2886_002715/ucru2886_002900/ucru2886_003847/ucru2886_004551/ucru2886_005022/ucru2886_005807/ucru2886_006150/ucru2886_007949/ucru2886_008843/udeu2335_000331/udeu2335_000358/udeu2335_001654/udeu2335_003017/udeu2335_006414/udeu2335_006796/udeu2335_008249/udeu2335_009226/uhis2337_000842/uhis2337_002644/uhis2337_003388/uhis2337_003604/uhis2337_004293/uhis2337_005886/uhis2337_008248/uhis2337_008267…	43
GO:0030837	negative regulation of actin filament polymerization	8/1735	27/27801	0.000172215	0.00241606	0.00173168	ucru2886_005468/udeu2335_002698/uhis2337_005585/uhis2337_006414/unyl2890_004070/unyl2890_006949/upol2893_004720/upol2893_006429	8
GO:0031333	negative regulation of protein-containing complex assembly	8/1735	27/27801	0.000172215	0.00241606	0.00173168	ucru2886_005468/udeu2335_002698/uhis2337_005585/uhis2337_006414/unyl2890_004070/unyl2890_006949/upol2893_004720/upol2893_006429	8
GO:0032272	negative regulation of protein polymerization	8/1735	27/27801	0.000172215	0.00241606	0.00173168	ucru2886_005468/udeu2335_002698/uhis2337_005585/uhis2337_006414/unyl2890_004070/unyl2890_006949/upol2893_004720/upol2893_006429	8
GO:0005813	centrosome	18/1735	111/27801	0.000173126	0.00241606	0.00173168	ucru2886_001159/ucru2886_003868/ucru2886_005195/udeu2335_003115/udeu2335_006822/uhis2337_001404/uhis2337_001536/uhis2337_003410/uhis2337_004833/unyl2890_001506/unyl2890_005157/unyl2890_007113/unyl2890_007221/upol2893_002508/upol2893_003361/upol2893_006769/upol2893_007729/upol2893_007829	18
GO:0005814	centriole	18/1735	111/27801	0.000173126	0.00241606	0.00173168	ucru2886_001159/ucru2886_003868/ucru2886_005195/udeu2335_003115/udeu2335_006822/uhis2337_001404/uhis2337_001536/uhis2337_003410/uhis2337_004833/unyl2890_001506/unyl2890_005157/unyl2890_007113/unyl2890_007221/upol2893_002508/upol2893_003361/upol2893_006769/upol2893_007729/upol2893_007829	18
GO:0004325	ferrochelatase activity	5/1735	10/27801	0.000181955	0.00241606	0.00173168	ucru2886_006869/udeu2335_009501/uhis2337_002208/unyl2890_007490/upol2893_006736	5
GO:0004622	lysophospholipase activity	5/1735	10/27801	0.000181955	0.00241606	0.00173168	ucru2886_000121/udeu2335_009495/uhis2337_001292/unyl2890_003558/upol2893_002591	5
GO:0006241	CTP biosynthetic process	5/1735	10/27801	0.000181955	0.00241606	0.00173168	ucru2886_008734/udeu2335_008408/uhis2337_002460/unyl2890_007935/upol2893_008348	5
GO:0006688	glycosphingolipid biosynthetic process	5/1735	10/27801	0.000181955	0.00241606	0.00173168	ucru2886_008643/udeu2335_008504/uhis2337_002374/unyl2890_008018/upol2893_008438	5
GO:0009156	ribonucleoside monophosphate biosynthetic process	5/1735	10/27801	0.000181955	0.00241606	0.00173168	ucru2886_004551/udeu2335_006414/uhis2337_000842/unyl2890_006095/upol2893_005660	5
GO:0043489	RNA stabilization	5/1735	10/27801	0.000181955	0.00241606	0.00173168	ucru2886_003419/udeu2335_001826/uhis2337_005337/unyl2890_005583/upol2893_004046	5
GO:0070569	uridylyltransferase activity	5/1735	10/27801	0.000181955	0.00241606	0.00173168	ucru2886_000951/udeu2335_002434/uhis2337_002976/unyl2890_005934/upol2893_005095	5
GO:0106018	phosphatidylinositol-3,5-bisphosphate phosphatase activity	5/1735	10/27801	0.000181955	0.00241606	0.00173168	ucru2886_001772/udeu2335_000877/uhis2337_006714/unyl2890_002336/upol2893_001523	5
GO:0051129	negative regulation of cellular component organization	17/1735	103/27801	0.000208602	0.00274162	0.00196502	ucru2886_000433/ucru2886_005468/udeu2335_002698/udeu2335_003323/udeu2335_004562/uhis2337_005585/uhis2337_006414/uhis2337_007621/uhis2337_009461/unyl2890_001321/unyl2890_003798/unyl2890_004070/unyl2890_006949/upol2893_002321/upol2893_002833/upol2893_004720/upol2893_006429	17
GO:0003682	chromatin binding	30/1735	241/27801	0.000247753	0.0032233	0.00231026	ucru2886_002150/ucru2886_002704/ucru2886_002914/ucru2886_007214/ucru2886_007379/udeu2335_001312/udeu2335_003135/udeu2335_003578/udeu2335_005401/udeu2335_008172/uhis2337_000230/uhis2337_004308/uhis2337_004496/uhis2337_008382/uhis2337_009266/uhis2337_009617/unyl2890_000359/unyl2890_000886/unyl2890_001118/unyl2890_001493/unyl2890_004598/unyl2890_006478/unyl2890_008280/upol2893_000421/upol2893_002105…	30
GO:0007093	mitotic cell cycle checkpoint signaling	22/1735	155/27801	0.000259556	0.00330283	0.00236726	ucru2886_000433/ucru2886_000545/ucru2886_006164/ucru2886_007214/udeu2335_001312/udeu2335_003323/udeu2335_003890/udeu2335_004562/uhis2337_001265/uhis2337_004496/uhis2337_007621/uhis2337_008839/uhis2337_009461/unyl2890_000886/unyl2890_001321/unyl2890_003798/unyl2890_007115/upol2893_000549/upol2893_002321/upol2893_002833/upol2893_007731/upol2893_008580	22
GO:0045930	negative regulation of mitotic cell cycle	22/1735	155/27801	0.000259556	0.00330283	0.00236726	ucru2886_000433/ucru2886_000545/ucru2886_006164/ucru2886_007214/udeu2335_001312/udeu2335_003323/udeu2335_003890/udeu2335_004562/uhis2337_001265/uhis2337_004496/uhis2337_007621/uhis2337_008839/uhis2337_009461/unyl2890_000886/unyl2890_001321/unyl2890_003798/unyl2890_007115/upol2893_000549/upol2893_002321/upol2893_002833/upol2893_007731/upol2893_008580	22
GO:0000910	cytokinesis	14/1735	77/27801	0.000264124	0.00330283	0.00236726	ucru2886_003868/ucru2886_005195/ucru2886_005468/udeu2335_002698/udeu2335_006822/uhis2337_001404/uhis2337_003410/uhis2337_005585/unyl2890_004070/unyl2890_005157/unyl2890_007221/upol2893_003361/upol2893_004720/upol2893_007829	14
GO:0090148	membrane fission	14/1735	77/27801	0.000264124	0.00330283	0.00236726	ucru2886_003868/ucru2886_005195/ucru2886_005468/udeu2335_002698/udeu2335_006822/uhis2337_001404/uhis2337_003410/uhis2337_005585/unyl2890_004070/unyl2890_005157/unyl2890_007221/upol2893_003361/upol2893_004720/upol2893_007829	14
GO:0005788	endoplasmic reticulum lumen	6/1735	16/27801	0.000272123	0.00330655	0.00236993	ucru2886_007307/udeu2335_001398/udeu2335_006003/uhis2337_004453/unyl2890_000950/upol2893_008504	6
GO:0010508	positive regulation of autophagy	6/1735	16/27801	0.000272123	0.00330655	0.00236993	ucru2886_003521/udeu2335_001913/udeu2335_004150/uhis2337_005441/unyl2890_005647/upol2893_003958	6
GO:1904262	negative regulation of TORC1 signaling	6/1735	16/27801	0.000272123	0.00330655	0.00236993	ucru2886_003521/udeu2335_001913/udeu2335_004150/uhis2337_005441/unyl2890_005647/upol2893_003958	6
GO:0001510	RNA methylation	21/1735	146/27801	0.00029479	0.00331338	0.00237483	ucru2886_000532/ucru2886_005267/ucru2886_005472/udeu2335_002695/udeu2335_004054/udeu2335_004460/udeu2335_009929/uhis2337_001360/uhis2337_003913/uhis2337_005582/uhis2337_007515/uhis2337_007667/unyl2890_003241/unyl2890_003883/unyl2890_004073/unyl2890_007263/upol2893_001050/upol2893_002790/upol2893_002925/upol2893_004717/upol2893_007875	21
GO:0009116	nucleoside metabolic process	13/1735	69/27801	0.000301199	0.00331338	0.00237483	ucru2886_002900/ucru2886_005022/ucru2886_006571/ucru2886_006806/udeu2335_001654/udeu2335_009574/uhis2337_002281/uhis2337_004293/uhis2337_006081/unyl2890_000345/unyl2890_003305/upol2893_000979/upol2893_006676	13
GO:0004055	argininosuccinate synthase activity	5/1735	11/27801	0.000316418	0.00331338	0.00237483	ucru2886_002067/ucru2886_002456/udeu2335_007079/unyl2890_004511/upol2893_005520	5
GO:0004823	leucine-tRNA ligase activity	5/1735	11/27801	0.000316418	0.00331338	0.00237483	ucru2886_005464/udeu2335_002701/uhis2337_005575/unyl2890_004064/upol2893_004727	5
GO:0004831	tyrosine-tRNA ligase activity	5/1735	11/27801	0.000316418	0.00331338	0.00237483	ucru2886_001414/udeu2335_000552/uhis2337_007088/unyl2890_002042/upol2893_001826	5
GO:0006429	leucyl-tRNA aminoacylation	5/1735	11/27801	0.000316418	0.00331338	0.00237483	ucru2886_005464/udeu2335_002701/uhis2337_005575/unyl2890_004064/upol2893_004727	5
GO:0006437	tyrosyl-tRNA aminoacylation	5/1735	11/27801	0.000316418	0.00331338	0.00237483	ucru2886_001414/udeu2335_000552/uhis2337_007088/unyl2890_002042/upol2893_001826	5
GO:0007135	meiosis II	5/1735	11/27801	0.000316418	0.00331338	0.00237483	ucru2886_000433/udeu2335_004562/uhis2337_007621/unyl2890_003798/upol2893_002833	5
GO:0015937	coenzyme A biosynthetic process	5/1735	11/27801	0.000316418	0.00331338	0.00237483	ucru2886_008843/udeu2335_008249/uhis2337_002644/unyl2890_007830/upol2893_008227	5
GO:0016504	peptidase activator activity	5/1735	11/27801	0.000316418	0.00331338	0.00237483	ucru2886_004924/udeu2335_006058/uhis2337_000516/unyl2890_006389/upol2893_005977	5
GO:0034702	monoatomic ion channel complex	5/1735	11/27801	0.000316418	0.00331338	0.00237483	ucru2886_002132/udeu2335_007147/uhis2337_000215/unyl2890_004581/upol2893_005448	5
GO:0034703	cation channel complex	5/1735	11/27801	0.000316418	0.00331338	0.00237483	ucru2886_002132/udeu2335_007147/uhis2337_000215/unyl2890_004581/upol2893_005448	5
GO:0034704	calcium channel complex	5/1735	11/27801	0.000316418	0.00331338	0.00237483	ucru2886_002132/udeu2335_007147/uhis2337_000215/unyl2890_004581/upol2893_005448	5
GO:0045144	meiotic sister chromatid segregation	5/1735	11/27801	0.000316418	0.00331338	0.00237483	ucru2886_000433/udeu2335_004562/uhis2337_007621/unyl2890_003798/upol2893_002833	5
GO:0060401	calcium ion transmembrane import into cytosol	5/1735	11/27801	0.000316418	0.00331338	0.00237483	ucru2886_002132/udeu2335_007147/uhis2337_000215/unyl2890_004581/upol2893_005448	5
GO:0061983	meiosis II cell cycle process	5/1735	11/27801	0.000316418	0.00331338	0.00237483	ucru2886_000433/udeu2335_004562/uhis2337_007621/unyl2890_003798/upol2893_002833	5
GO:0070509	calcium ion import	5/1735	11/27801	0.000316418	0.00331338	0.00237483	ucru2886_002132/udeu2335_007147/uhis2337_000215/unyl2890_004581/upol2893_005448	5
GO:0016776	phosphotransferase activity, phosphate group as acceptor	13/1735	70/27801	0.00034903	0.00362541	0.00259846	ucru2886_004410/ucru2886_005031/ucru2886_008734/udeu2335_003885/udeu2335_008408/uhis2337_001539/uhis2337_002460/uhis2337_004648/unyl2890_007110/unyl2890_007935/upol2893_006762/upol2893_007727/upol2893_008348	13
GO:0006388	tRNA splicing, via endonucleolytic cleavage and ligation	9/1735	37/27801	0.000354876	0.00365664	0.00262085	ucru2886_002357/ucru2886_006442/udeu2335_007361/udeu2335_008838/uhis2337_004912/unyl2890_004821/unyl2890_007755/upol2893_005265/upol2893_008028	9
GO:0006418	tRNA aminoacylation for protein translation	21/1735	149/27801	0.000390277	0.0039895	0.00285942	ucru2886_001314/ucru2886_001414/ucru2886_003909/ucru2886_005464/udeu2335_000483/udeu2335_000552/udeu2335_002701/udeu2335_006859/uhis2337_003450/uhis2337_004778/uhis2337_005575/uhis2337_007088/uhis2337_007143/unyl2890_001984/unyl2890_002042/unyl2890_004064/unyl2890_005197/upol2893_001826/upol2893_001891/upol2893_003401/upol2893_004727	21
GO:0007094	mitotic spindle assembly checkpoint signaling	9/1735	38/27801	0.000439487	0.00413182	0.00296143	ucru2886_000433/udeu2335_003323/udeu2335_004562/uhis2337_007621/uhis2337_009461/unyl2890_001321/unyl2890_003798/upol2893_002321/upol2893_002833	9
GO:0033046	negative regulation of sister chromatid segregation	9/1735	38/27801	0.000439487	0.00413182	0.00296143	ucru2886_000433/udeu2335_003323/udeu2335_004562/uhis2337_007621/uhis2337_009461/unyl2890_001321/unyl2890_003798/upol2893_002321/upol2893_002833	9
GO:0033047	regulation of mitotic sister chromatid segregation	9/1735	38/27801	0.000439487	0.00413182	0.00296143	ucru2886_000433/udeu2335_003323/udeu2335_004562/uhis2337_007621/uhis2337_009461/unyl2890_001321/unyl2890_003798/upol2893_002321/upol2893_002833	9
GO:0033048	negative regulation of mitotic sister chromatid segregation	9/1735	38/27801	0.000439487	0.00413182	0.00296143	ucru2886_000433/udeu2335_003323/udeu2335_004562/uhis2337_007621/uhis2337_009461/unyl2890_001321/unyl2890_003798/upol2893_002321/upol2893_002833	9
GO:0045839	negative regulation of mitotic nuclear division	9/1735	38/27801	0.000439487	0.00413182	0.00296143	ucru2886_000433/udeu2335_003323/udeu2335_004562/uhis2337_007621/uhis2337_009461/unyl2890_001321/unyl2890_003798/upol2893_002321/upol2893_002833	9
GO:0045841	negative regulation of mitotic metaphase/anaphase transition	9/1735	38/27801	0.000439487	0.00413182	0.00296143	ucru2886_000433/udeu2335_003323/udeu2335_004562/uhis2337_007621/uhis2337_009461/unyl2890_001321/unyl2890_003798/upol2893_002321/upol2893_002833	9
GO:0051985	negative regulation of chromosome segregation	9/1735	38/27801	0.000439487	0.00413182	0.00296143	ucru2886_000433/udeu2335_003323/udeu2335_004562/uhis2337_007621/uhis2337_009461/unyl2890_001321/unyl2890_003798/upol2893_002321/upol2893_002833	9
GO:1902100	negative regulation of metaphase/anaphase transition of cell cycle	9/1735	38/27801	0.000439487	0.00413182	0.00296143	ucru2886_000433/udeu2335_003323/udeu2335_004562/uhis2337_007621/uhis2337_009461/unyl2890_001321/unyl2890_003798/upol2893_002321/upol2893_002833	9
GO:1905819	negative regulation of chromosome separation	9/1735	38/27801	0.000439487	0.00413182	0.00296143	ucru2886_000433/udeu2335_003323/udeu2335_004562/uhis2337_007621/uhis2337_009461/unyl2890_001321/unyl2890_003798/upol2893_002321/upol2893_002833	9
GO:2000816	negative regulation of mitotic sister chromatid separation	9/1735	38/27801	0.000439487	0.00413182	0.00296143	ucru2886_000433/udeu2335_003323/udeu2335_004562/uhis2337_007621/uhis2337_009461/unyl2890_001321/unyl2890_003798/upol2893_002321/upol2893_002833	9
GO:2001251	negative regulation of chromosome organization	9/1735	38/27801	0.000439487	0.00413182	0.00296143	ucru2886_000433/udeu2335_003323/udeu2335_004562/uhis2337_007621/uhis2337_009461/unyl2890_001321/unyl2890_003798/upol2893_002321/upol2893_002833	9
GO:0016758	hexosyltransferase activity	33/1735	284/27801	0.00044685	0.00416243	0.00298337	ucru2886_001121/ucru2886_001892/ucru2886_005615/ucru2886_008069/ucru2886_008643/udeu2335_001059/udeu2335_002274/udeu2335_002851/udeu2335_003174/udeu2335_003569/udeu2335_008504/udeu2335_010139/uhis2337_000981/uhis2337_002374/uhis2337_002831/uhis2337_004101/uhis2337_005741/uhis2337_009274/uhis2337_009551/unyl2890_001127/unyl2890_001423/unyl2890_002468/unyl2890_003068/unyl2890_004223/unyl2890_005800…	33
GO:0010970	transport along microtubule	10/1735	46/27801	0.000449206	0.00416243	0.00298337	ucru2886_004540/udeu2335_006430/uhis2337_000832/uhis2337_001536/uhis2337_004833/unyl2890_006083/unyl2890_007113/upol2893_005649/upol2893_006769/upol2893_007729	10
GO:0016651	oxidoreductase activity, acting on NAD(P)H	21/1735	151/27801	0.000468014	0.00430572	0.00308607	ucru2886_001031/ucru2886_003369/ucru2886_003847/udeu2335_001773/udeu2335_002302/udeu2335_003347/udeu2335_006796/uhis2337_002896/uhis2337_003388/uhis2337_005278/uhis2337_009441/unyl2890_000767/unyl2890_001300/unyl2890_005137/unyl2890_005532/unyl2890_005859/upol2893_002298/upol2893_003340/upol2893_004109/upol2893_005023/upol2893_008681	21
GO:0019205	nucleobase-containing compound kinase activity	8/1735	31/27801	0.000489339	0.00446999	0.00320381	ucru2886_004410/ucru2886_005031/udeu2335_003885/uhis2337_001539/uhis2337_004648/unyl2890_007110/upol2893_006762/upol2893_007727	8
GO:0004553	hydrolase activity, hydrolyzing O-glycosyl compounds	37/1735	333/27801	0.000499943	0.00453469	0.00325018	ucru2886_001534/ucru2886_001892/ucru2886_003652/ucru2886_003972/ucru2886_008255/ucru2886_008371/ucru2886_008837/udeu2335_000478/udeu2335_001053/udeu2335_001059/udeu2335_003574/udeu2335_004880/udeu2335_006904/udeu2335_008264/udeu2335_008594/udeu2335_009261/udeu2335_009925/uhis2337_000733/uhis2337_000981/uhis2337_002640/uhis2337_003903/uhis2337_004709/uhis2337_006485/uhis2337_009270/unyl2890_001122…	37
GO:0006885	regulation of pH	9/1735	39/27801	0.000539998	0.00479667	0.00343796	ucru2886_008727/udeu2335_008416/udeu2335_009154/uhis2337_002452/uhis2337_003702/unyl2890_002647/unyl2890_007942/upol2893_003837/upol2893_008356	9
GO:0030641	regulation of cellular pH	9/1735	39/27801	0.000539998	0.00479667	0.00343796	ucru2886_008727/udeu2335_008416/udeu2335_009154/uhis2337_002452/uhis2337_003702/unyl2890_002647/unyl2890_007942/upol2893_003837/upol2893_008356	9
GO:0051453	regulation of intracellular pH	9/1735	39/27801	0.000539998	0.00479667	0.00343796	ucru2886_008727/udeu2335_008416/udeu2335_009154/uhis2337_002452/uhis2337_003702/unyl2890_002647/unyl2890_007942/upol2893_003837/upol2893_008356	9
GO:0051494	negative regulation of cytoskeleton organization	8/1735	32/27801	0.000617061	0.00540663	0.00387513	ucru2886_005468/udeu2335_002698/uhis2337_005585/uhis2337_006414/unyl2890_004070/unyl2890_006949/upol2893_004720/upol2893_006429	8
GO:1902904	negative regulation of supramolecular fiber organization	8/1735	32/27801	0.000617061	0.00540663	0.00387513	ucru2886_005468/udeu2335_002698/uhis2337_005585/uhis2337_006414/unyl2890_004070/unyl2890_006949/upol2893_004720/upol2893_006429	8
[truncated: 1,141 more rows]

## Sheet: S9
Table S9. GO enrichment results for orthologues under negative selection in the cold temperate zone.
[truncated: 1,512 more rows]

[truncated: 19 more sheets: S10, S11, S12, S13, S14, S15, S16, S17, S18, S19, S20, S21, S22, S23, S24, S25, S26, S27, S28]
